# Supplementary material for: When and how scientists influence technological performance: A moderated mediation model
Source: PLoS One. 2024 Jan 25;19(1):e0297022. doi: 10.1371/journal.pone.0297022 (PMC10810516; doi:10.1371/journal.pone.0297022)
Supplement: S1 Dataset — (ZIP) [file pone.0297022.s001.zip]

Archive with 1 entries (1 files):
- dataset.xlsx
