# Supplementary material for: When and how scientists influence technological performance: A moderated mediation model
Source: PLoS One. 2024 Jan 25;19(1):e0297022. doi: 10.1371/journal.pone.0297022 (PMC10810516; doi:10.1371/journal.pone.0297022)
Supplement: S1 Dataset — (ZIP) [file pone.0297022.s001.zip › dataset.xlsx]

## Sheet: Huawei
team	year	Team size	Scientific diversity	Technological diversity	Prior invention	Cognitive capital	Knowledge stock	y21	y22	y31	y32	Scientist	Membership turnover	Team internationalization	Team coreness
team_1	2002—2006	25	5	29	0	1.84	0	6	22.5	10	20.5	0.04	0.24	1	0.44
team_1	2003—2007	26	5	32	0	2.73077	0	4	29.25	8	21.75	0.038462	0.038462	1	0.423077
team_1	2004—2008	49	7	37	2	2.12245	8	26	16.5	29	17.5862	0.081633	0.636364	1	0.326531
team_1	2005—2009	2	0	1	2	5	1	0	0	0	0	0	0.959184	1	0
team_2	2008—2012	2	0	3	1	5.5	2	1	10	1	10	0	0.5	1	0
team_2	2009—2013	4	0	1	4	4.75	4	2	5	2	5	0	0.5	1	0
team_2	2010—2014	5	0	2	6	5.6	4	2	0	3	3.33333	0	0.2	1	0
team_2	2011—2015	9	3	2	5	3.66667	3	3	3	4	2.25	0.111111	0.444444	2	0
team_2	2012—2016	38	7	20	16	2.68421	8	24	5.125	34	5.70588	0.184211	0.920635	2	0.157895
team_2	2013—2017	7	0	1	4	4.42857	3	0	0	2	4.5	0	0.815789	2	0
team_2	2014—2018	11	0	4	6	5.18182	3	2	0	2	0	0	0.615385	2	0.454545
team_2	2015—2019	11	0	4	4	6.18182	1	2	0	2	0	0	0	2	0.454545
team_2	2016—2020	7	0	4	5	8.42857	1	0	0	2	0	0	0.363636	1	0.714286
team_2	2017—2021	7	0	4	5	9.42857	1	0	0	0	0	0	0	1	0.714286
team_2	2018—2022	7	0	4	2	10.4286	1	0	0	0	0	0	0	1	0.714286
team_3	2015—2019	2	0	1	0	0	0	1	2	1	2	0	1	1	0
team_3	2016—2020	2	0	1	0	1	0	1	2	1	2	0	0	1	0
team_3	2017—2021	171	20	164	136	3.85965	25	68	1.26471	104	1.93269	0.298246	0.646766	8	0.368421
team_3	2018—2022	123	13	147	117	3.21138	33	69	0.217391	86	0.581395	0.138211	0.671362	9	0.414634
team_4	2015—2019	2	0	2	0	0	0	1	9	1	9	0	1	1	0
team_4	2016—2020	2	0	2	0	1	0	1	9	1	9	0	0	1	0
team_4	2017—2021	2	0	2	0	2	0	0	0	1	9	0	0	1	0
team_4	2018—2022	105	8	80	79	4.22857	21	37	0.27027	53	0.90566	0.095238	0.830508	6	0.27619
team_5	2015—2019	2	0	4	0	0	0	1	0	1	0	0	1	1	0
team_6	2015—2019	2	0	3	0	0	0	1	0	1	0	0	1	1	0
team_6	2016—2020	2	0	3	0	1	0	1	0	1	0	0	0	1	0
team_6	2017—2021	2	0	3	0	2	0	0	0	1	0	0	0	1	0
team_6	2018—2022	70	13	114	54	4.31429	7	39	0.230769	62	0.612903	0.185714	0.690909	3	0.542857
team_7	2015—2019	2	0	1	0	0	0	1	0	1	0	0	1	1	0
team_7	2016—2020	2	0	1	0	1	0	1	0	1	0	0	0	1	0
team_8	2004—2008	2	0	2	0	0	0	1	8	1	8	0	1	1	0
team_9	2015—2019	3	0	1	0	0	0	1	1	1	1	0	1	1	0
team_9	2016—2020	3	0	1	0	1	0	1	1	1	1	0	0	1	0
team_9	2017—2021	3	0	1	0	2	0	0	0	1	1	0	0	1	0
team_9	2018—2022	3	0	1	0	3	0	0	0	0	0	0	0	1	0
team_10	2015—2019	3	0	1	0	0	0	1	3	1	3	0	1	1	0
team_10	2016—2020	3	0	1	0	1	0	1	3	1	3	0	0	1	0
team_10	2017—2021	3	0	1	0	2	0	0	0	1	3	0	0	1	0
team_10	2018—2022	3	0	1	0	3	0	0	0	0	0	0	0	1	0
team_11	2015—2019	3	0	2	0	0	0	1	0	1	0	0	1	1	0
team_11	2016—2020	6	0	5	0	0.5	0	2	0	2	0	0	0.5	1	0
team_12	2015—2019	2	0	3	0	0	0	1	0	1	0	0	1	1	0
team_12	2016—2020	2	0	3	0	1	0	1	0	1	0	0	0	1	0
team_12	2017—2021	2	0	3	0	2	0	0	0	1	0	0	0	1	0
team_12	2018—2022	4	6	8	1	3	2	2	0	2	0	0.25	0.5	1	0
team_13	2015—2019	3	1	2	0	0	0	1	3	1	3	0.333333	1	1	0
team_14	2015—2019	2	0	1	0	0	0	1	0	1	0	0	1	1	0
team_14	2016—2020	2	0	1	0	1	0	1	0	1	0	0	0	1	0
team_14	2017—2021	2	0	2	0	2	0	1	2	2	1	0	0	1	0
team_14	2018—2022	2	1	2	0	3	0	1	2	1	2	0.5	0	1	0
team_15	2015—2019	3	1	3	0	0	0	1	0	1	0	0.333333	1	2	0
team_15	2016—2020	3	1	3	0	1	0	1	0	1	0	0.333333	0	2	0
team_15	2017—2021	3	0	4	0	2	0	1	0	2	0	0	0	2	0
team_16	2015—2019	3	0	2	0	0	0	1	3	1	3	0	1	1	0
team_16	2016—2020	5	0	4	0	0.6	0	2	1.5	2	1.5	0	0.4	1	0
team_17	2004—2008	2	0	4	0	0	0	2	4.5	2	4.5	0	1	1	0
team_17	2005—2009	2	0	4	0	1	0	2	4.5	2	4.5	0	0	1	0
team_17	2006—2010	2	0	4	0	2	0	0	0	2	4.5	0	0	1	0
team_17	2007—2011	2	0	4	0	3	0	0	0	0	0	0	0	1	0
team_18	2016—2020	3	0	4	0	0.333333	0	2	0	2	0	0	0.666667	1	0
team_18	2017—2021	3	0	4	0	1.33333	0	1	0	2	0	0	0	1	0
team_18	2018—2022	4	0	4	0	1.75	0	1	0	2	0	0	0.25	1	0
team_19	2015—2019	2	0	3	0	0	0	1	1	1	1	0	1	2	0
team_19	2016—2020	2	0	3	0	1	0	1	1	1	1	0	0	2	0
team_19	2017—2021	2	0	3	0	2	0	0	0	1	1	0	0	2	0
team_19	2018—2022	2	0	3	0	3	0	0	0	0	0	0	0	2	0
team_20	2016—2020	115	14	265	201	0	15	153	3.40523	195	3.26667	0.234783	0.691011	6	0.582609
team_21	2004—2008	2	0	2	0	0	0	1	12	1	12	0	1	1	0
team_21	2005—2009	2	0	2	0	1	0	1	12	1	12	0	0	1	0
team_21	2006—2010	2	0	2	0	2	0	0	0	1	12	0	0	1	0
team_21	2007—2011	2	0	2	0	3	0	0	0	0	0	0	0	1	0
team_21	2008—2012	2	0	2	0	4	0	0	0	0	0	0	0	1	0
team_22	2016—2020	100	7	865	80	3.97	9	317	6.1388	533	10.2176	0.4	0.683871	8	0.72
team_22	2017—2021	107	8	902	526	4.60748	13	300	3.29333	466	4.76609	0.420561	0.330645	8	0.626168
team_23	2005—2009	55	0	79	0	1.23636	0	81	28.4568	102	29.3431	0	0.679487	1	0.509091
team_24	2004—2008	4	0	2	0	0	0	2	15	2	15	0	1	1	0
team_24	2005—2009	4	0	2	0	1	0	3	10	3	10	0	0	1	0
team_24	2006—2010	4	0	2	0	2	0	1	0	3	10	0	0	1	0
team_24	2007—2011	4	0	2	0	3	0	1	0	2	0	0	0	1	0
team_25	2002—2006	3	0	6	0	2	0	0	0	1	2	0	0	1	0
team_25	2003—2007	3	0	6	0	3	0	0	0	0	0	0	0	1	0
team_25	2004—2008	3	0	6	0	4	0	0	0	0	0	0	0	1	0
team_26	2016—2020	12	2	15	5	3.83333	3	3	2	6	1.33333	0.083333	0.952381	1	0.083333
team_26	2017—2021	173	18	495	420	0	18	282	1.34397	390	2.00769	0.208092	0.595122	7	0.543353
team_27	2016—2020	6	0	6	1	2.5	1	2	6	3	4	0	0.962025	2	0.833333
team_27	2017—2021	8	0	10	1	2.625	1	3	0.333333	5	2.6	0	0.25	2	0.625
team_28	2016—2020	70	9	244	229	4.87143	8	159	2.14465	200	2.515	0.142857	0.634483	4	0.557143
team_29	2016—2020	7	2	13	7	4.71429	6	7	8.42857	8	7.75	0.142857	0.840909	1	0.714286
team_30	2016—2020	4	2	2	66	10	7	2	0	2	0	0.25	0.909091	1	0
team_31	2004—2008	2	0	1	0	0	0	1	12	1	12	0	1	1	0
team_32	2016—2020	20	3	3	21	3.35	3	54	2.22222	56	2.21429	0.35	0.924419	3	0.8
team_33	2016—2020	147	16	210	369	3.82313	18	107	0.953271	157	1.28662	0.22449	0.352601	12	0.489796
team_34	2004—2008	2	0	1	0	0	0	1	7	1	7	0	1	1	0
team_34	2005—2009	2	0	2	0	1	0	2	6	2	6	0	0	1	0
team_34	2006—2010	22	6	30	1	1.72727	5	18	17.7222	25	17.84	0.272727	0.576923	2	0
team_34	2007—2011	61	6	70	4	1.93443	7	56	17.1071	68	18	0.147541	0.639344	3	0.245902
team_34	2008—2012	75	7	52	32	2.41333	10	42	11.5238	53	11.4528	0.146667	0.794643	5	0.493333
team_35	2016—2020	24	6	99	65	4.875	7	40	1.8	54	2.01852	0.333333	0.967213	4	0.375
team_36	2016—2020	9	2	5	0	2.66667	0	2	1	4	4.25	0.111111	0.94702	1	0.777778
team_36	2017—2021	10	2	5	0	3.3	0	2	0.5	3	1	0.1	0.1	1	0.7
team_36	2018—2022	7	2	5	4	4	1	4	0.25	5	0.2	0.142857	0.3	1	0.714286
team_37	2016—2020	1	0	1	1	5	1	1	3	1	3	0	0.994709	1	0
team_38	2016—2020	8	0	3	5	3.75	4	3	0	3	0	0	0.925234	2	0
team_38	2017—2021	69	18	97	55	0	21	52	1.21154	68	1.25	0.391304	0.868085	6	0.347826
team_39	2016—2020	2	0	1	8	7	2	0	0	0	0	0	0.985075	1	0
team_39	2017—2021	2	0	1	10	8	2	0	0	0	0	0	0	1	0
team_40	2016—2020	5	1	3	0	5.2	0	1	2	3	1.66667	0.2	0.97191	1	0
team_41	2016—2020	5	0	2	1	4.4	1	0	0	0	0	0	0.97191	2	0
team_42	2016—2020	1	0	1	5	7	5	1	0	1	0	0	0.994382	1	0
team_43	2016—2020	46	9	101	65	3.1087	7	36	1.83333	60	2.45	0.478261	0.745455	5	0.586957
team_44	2004—2008	5	0	5	0	0	0	3	7.66667	3	7.66667	0	1	2	0
team_44	2005—2009	9	0	9	0	0.666667	0	7	7.71429	7	7.71429	0	0.444444	2	0.555556
team_44	2006—2010	9	0	9	0	1.66667	0	3	3.33333	7	7.71429	0	0	2	0.555556
team_44	2007—2011	9	0	9	0	2.66667	0	1	7	4	4.25	0	0	2	0.555556
team_44	2008—2012	9	0	9	0	3.66667	0	2	4.5	2	4.5	0	0	2	0.555556
team_44	2009—2013	1	0	1	2	5	2	1	2	1	2	0	0.888889	1	0
team_44	2012—2016	28	0	12	18	4.35714	12	5	6	8	8.75	0	0.321429	3	0.464286
team_44	2013—2017	17	3	8	10	4.52941	11	5	4	6	5	0.058824	0.392857	2	0.294118
team_44	2014—2018	6	0	5	4	6.5	6	2	1	4	1.5	0	0.722222	2	0.833333
team_44	2015—2019	6	0	5	4	7.5	6	2	1	3	0.666667	0	0	2	0.833333
team_44	2016—2020	6	0	5	3	8.5	4	1	0	2	1	0	0	2	0.833333
team_44	2017—2021	5	0	3	7	9.4	4	0	0	1	0	0	0.166667	2	0
team_44	2018—2022	2	3	3	4	14	4	0	0	0	0	1	0.6	1	0
team_45	2016—2020	3	0	1	4	3.33333	3	0	0	1	4	0	0.5	1	0
team_45	2017—2021	3	0	1	4	4.33333	3	0	0	0	0	0	0	1	0
team_45	2018—2022	3	0	1	4	5.33333	3	0	0	0	0	0	0	1	0
team_46	2004—2008	2	0	4	0	0	0	2	24	2	24	0	1	1	0
team_46	2005—2009	2	0	4	0	1	0	2	24	2	24	0	0	1	0
team_46	2006—2010	2	0	4	0	2	0	1	7	3	18.3333	0	0	1	0
team_46	2007—2011	2	0	4	0	3	0	1	7	1	7	0	0	1	0
team_46	2008—2012	2	2	4	0	4	0	0	0	1	7	0.5	0	1	0
team_46	2009—2013	93	7	31	43	2.52688	9	39	10.0769	52	9.78846	0.193548	0.747664	2	0.419355
team_46	2010—2014	79	4	19	67	3.08861	8	28	14.6071	45	10.7778	0.177215	0.491228	2	0.405063
team_47	2005—2009	2	0	5	0	0.5	0	2	4.5	2	4.5	0	0.5	1	0
team_48	2016—2020	2	4	4	2	3	2	4	2.5	4	2.5	0.5	0.983051	1	0
team_48	2017—2021	2	4	4	2	4	2	3	2	4	2.5	0.5	0	1	0
team_48	2018—2022	3	4	6	2	3.33333	2	1	0	4	1.5	0.333333	0.333333	1	0
team_49	2004—2008	2	0	1	0	0	0	1	1	1	1	0	1	1	0
team_49	2005—2009	2	0	1	0	1	0	1	1	1	1	0	0	1	0
team_49	2006—2010	2	0	1	0	2	0	0	0	1	1	0	0	1	0
team_49	2007—2011	2	0	1	0	3	0	0	0	0	0	0	0	1	0
team_49	2008—2012	2	0	1	0	4	0	0	0	0	0	0	0	1	0
team_50	2004—2008	3	0	1	0	0	0	1	8	1	8	0	1	1	0
team_50	2005—2009	3	0	1	0	1	0	2	7.5	2	7.5	0	0	1	0
team_50	2006—2010	4	0	2	0	1.5	0	3	3	4	4.25	0	0.25	2	0
team_50	2007—2011	58	6	59	0	1.75862	0	47	21.8936	64	24.125	0.068966	0.433333	4	0.5
team_51	2005—2009	6	0	3	0	0.166667	0	3	64.6667	3	64.6667	0	0.833333	1	0.833333
team_51	2006—2010	6	0	7	0	1.16667	0	4	2.5	5	40.4	0	0	1	0.833333
team_51	2007—2011	7	0	7	0	1.85714	0	3	2.66667	5	2	0	0.142857	1	0.714286
team_51	2008—2012	7	3	7	0	2.85714	0	1	0	3	2.66667	0.142857	0	1	0.714286
team_51	2009—2013	7	3	7	1	3.85714	1	0	0	1	0	0.142857	0	1	0.714286
team_51	2010—2014	2	0	7	1	4	1	2	5	2	5	0	0.714286	1	0
team_51	2011—2015	31	7	14	9	3.03226	6	13	3.84615	20	4.4	0.225806	0.813008	4	0.290323
team_51	2012—2016	126	11	64	121	3.80159	8	59	5.69492	88	5.28409	0.174603	0.76378	6	0.380952
team_51	2013—2017	96	6	86	31	2.26042	7	69	4.86957	84	5.02381	0.1875	0.878431	4	0.322917
team_51	2014—2018	175	16	151	228	3.84	17	101	5.65347	138	5.36232	0.2	0.764151	5	0.497143
team_52	2004—2008	2	0	1	0	0	0	1	7	1	7	0	1	1	0
team_52	2005—2009	6	3	4	0	1	0	4	6.75	4	6.75	0.166667	0.333333	1	0
team_53	2004—2008	2	0	33	0	0	0	1	0	1	0	0	1	1	0
team_53	2005—2009	2	0	33	0	1	0	1	0	1	0	0	0	1	0
team_53	2006—2010	2	0	33	0	2	0	0	0	1	0	0	0	1	0
team_53	2007—2011	2	0	33	0	3	0	0	0	0	0	0	0	1	0
team_53	2008—2012	2	0	33	0	4	0	0	0	0	0	0	0	1	0
team_54	2016—2020	157	18	153	82	3.49682	11	62	1.29032	98	1.69388	0.356688	0.528846	5	0.44586
team_55	2016—2020	1	0	1	3	11	1	0	0	0	0	0	0.992754	1	0
team_56	2004—2008	5	0	1	0	0	0	2	4.5	2	4.5	0	1	1	1
team_56	2005—2009	5	0	1	0	1	0	2	4.5	2	4.5	0	0	1	1
team_56	2006—2010	5	0	1	0	2	0	0	0	2	4.5	0	0	1	1
team_56	2007—2011	5	0	1	0	3	0	0	0	0	0	0	0	1	1
team_56	2008—2012	89	3	55	9	2.32584	7	42	7.16667	68	7.39706	0.067416	0.835821	1	0.516854
team_56	2009—2013	1	0	2	1	5	1	0	0	0	0	0	0.988764	1	0
team_57	2016—2020	20	9	24	30	4.3	12	10	1.3	17	1.70588	0.35	0.86755	2	0
team_57	2017—2021	29	6	28	48	4.24138	9	22	0.545455	27	0.851852	0.310345	0.953704	2	0.310345
team_57	2018—2022	12	5	8	5	2.75	4	6	0.166667	8	0.5	0.333333	0.857143	2	0.75
team_58	2016—2020	1	1	1	1	5	2	0	0	1	5	1	0.993378	1	0
team_58	2017—2021	3	4	2	1	2	2	1	0	1	0	1	0.666667	2	0
team_58	2018—2022	3	2	2	1	3	2	1	0	1	0	0.666667	0	2	0
team_59	2016—2020	1	0	1	9	6	2	1	1	3	5.66667	0	0.993378	1	0
team_60	2016—2020	1	0	5	4	7	2	0	0	0	0	0	0.993378	1	0
team_61	2016—2020	2	0	1	9	8	4	0	0	0	0	0	0.986755	1	0
team_62	2016—2020	103	14	151	133	4.81553	14	36	1.19444	66	1.62121	0.194175	0.748879	5	0.145631
team_62	2017—2021	20	3	14	11	3.95	3	6	2.66667	7	2.57143	0.1	0.805825	2	0
team_63	2004—2008	5	0	2	0	0	0	2	1	2	1	0	1	1	1
team_63	2005—2009	5	0	2	0	1	0	2	1	2	1	0	0	1	1
team_63	2006—2010	5	0	2	0	2	0	0	0	2	1	0	0	1	1
team_63	2007—2011	5	0	2	0	3	0	0	0	0	0	0	0	1	1
team_63	2008—2012	5	0	2	0	4	0	0	0	0	0	0	0	1	1
team_64	2016—2020	3	0	1	2	4	1	1	4	1	4	0	0.993464	1	0
team_64	2017—2021	3	0	1	2	5	1	1	4	1	4	0	0	1	0
team_64	2018—2022	3	0	1	2	6	1	0	0	1	4	0	0	1	0
team_65	2016—2020	3	3	1	10	5	2	1	3	1	3	0.333333	0.571429	1	0
team_65	2017—2021	3	3	1	10	6	2	0	0	1	3	0.333333	0	1	0
team_65	2018—2022	1	3	1	4	7	1	0	0	0	0	1	0.666667	1	0
team_66	2002—2006	3	0	3	0	0.666667	0	1	10	2	7	0	0.666667	1	0
team_66	2003—2007	3	0	3	0	1.66667	0	1	10	1	10	0	0	1	0
team_66	2004—2008	3	0	3	0	2.66667	0	0	0	1	10	0	0	1	0
team_66	2005—2009	3	0	2	1	3.66667	2	0	0	0	0	0	0	1	0
team_66	2006—2010	3	0	2	1	4.66667	2	0	0	0	0	0	0	1	0
team_66	2007—2011	2	0	1	1	2.5	2	1	10	1	10	0	0.75	1	0
team_66	2008—2012	2	0	1	1	3.5	2	1	10	1	10	0	0	1	0
team_66	2009—2013	2	0	1	1	4.5	2	0	0	1	10	0	0	1	0
team_66	2010—2014	2	0	1	1	5.5	2	0	0	0	0	0	0	1	0
team_66	2011—2015	2	0	1	1	6.5	2	0	0	0	0	0	0	1	0
team_67	2004—2008	3	0	1	0	0	0	1	3	1	3	0	1	1	0
team_67	2005—2009	3	0	1	0	1	0	1	3	1	3	0	0	1	0
team_67	2006—2010	3	0	1	0	2	0	0	0	1	3	0	0	1	0
team_67	2007—2011	3	0	1	0	3	0	0	0	0	0	0	0	1	0
team_67	2008—2012	3	0	1	0	4	0	0	0	0	0	0	0	1	0
team_68	2016—2020	60	9	64	45	4.05	9	22	1.31818	34	4.11765	0.133333	0.774194	4	0.5
team_68	2017—2021	93	18	293	154	4.36559	28	85	1.54118	134	1.72388	0.387097	0.630872	1	0.580645
team_69	2016—2020	28	11	17	11	3.89286	8	10	1.8	10	1.8	0.321429	0.666667	3	0.321429
team_70	2016—2020	1	0	4	2	6	1	1	1	1	1	0	0.99359	1	0
team_71	2016—2020	3	0	2	1	3	1	0	0	1	0	0	0.980769	1	0
team_71	2017—2021	3	0	2	1	4	1	0	0	0	0	0	0	1	0
team_71	2018—2022	3	0	2	1	5	1	0	0	0	0	0	0	1	0
team_72	2016—2020	1	0	3	4	11	4	0	0	0	0	0	0.989691	1	0
team_73	2016—2020	1	0	2	4	5	6	1	1	1	1	0	0.990991	1	0
team_74	2016—2020	3	0	1	8	7.66667	2	0	0	1	0	0	0.962025	2	0
team_74	2017—2021	3	0	1	8	8.66667	2	0	0	0	0	0	0	2	0
team_75	2016—2020	32	12	245	185	5.875	7	118	2.60169	159	3.52201	0.28125	0.831579	3	0.59375
team_75	2017—2021	41	9	189	150	4.95122	10	64	1.10938	99	1.77778	0.439024	0.645833	2	0.560976
team_76	2004—2008	3	0	1	0	0	0	1	3	1	3	0	1	1	0
team_77	2016—2020	47	7	42	51	3.91489	7	44	2.63636	55	3.52727	0.340426	0.830645	4	0.702128
team_77	2017—2021	151	15	147	174	4.41722	17	64	1.25	99	1.41414	0.178808	0.547619	4	0.437086
team_78	2016—2020	2	0	1	2	5	1	1	3	2	1.5	0	0.954545	1	0
team_78	2017—2021	2	0	1	2	6	1	0	0	1	3	0	0	1	0
team_78	2018—2022	2	0	1	1	7	1	0	0	0	0	0	0	1	0
team_79	2016—2020	1	0	3	3	6	1	0	0	0	0	0	0.992188	1	0
team_80	2002—2006	14	0	32	0	0.857143	0	9	21.5556	14	18.0714	0	0.714286	1	0.357143
team_81	2016—2020	3	0	3	0	4	0	1	0	1	0	0	0.976563	1	0
team_82	2006—2010	3	0	2	0	0.666667	0	2	6	3	5.33333	0	0.666667	1	0
team_82	2007—2011	3	0	2	0	1.66667	0	2	6	2	6	0	0	1	0
team_82	2008—2012	3	0	2	0	2.66667	0	0	0	2	6	0	0	1	0
team_82	2009—2013	3	0	2	1	3.66667	1	0	0	0	0	0	0	1	0
team_82	2010—2014	3	0	2	1	4.66667	1	0	0	0	0	0	0	1	0
team_82	2011—2015	82	4	22	77	3.2561	16	51	6.60784	64	8.03125	0.170732	0.72807	2	0.317073
team_82	2012—2016	31	4	39	17	2.80645	5	35	3.65714	44	3.79545	0.096774	0.935961	3	0.451613
team_83	2004—2008	4	0	1	0	0	0	1	5	1	5	0	1	1	0
team_84	2016—2020	3	0	6	4	5.33333	4	0	0	1	0	0	0.982249	2	0
team_84	2017—2021	109	14	190	107	4.12844	20	80	1.225	112	1.45536	0.192661	0.613139	4	0.577982
team_85	2016—2020	2	0	3	1	4	1	0	0	0	0	0	0.988166	1	0
team_85	2017—2021	2	0	3	1	5	1	0	0	0	0	0	0	1	0
team_86	2016—2020	1	0	3	2	6	2	0	0	0	0	0	0.994083	1	0
team_87	2016—2020	1	0	2	2	7	1	1	5	1	5	0	0.994083	1	0
team_88	2016—2020	1	0	1	2	5	1	0	0	0	0	0	0.994083	1	0
team_89	2016—2020	1	0	1	1	5	1	0	0	0	0	0	0.994083	1	0
team_90	2016—2020	2	0	1	10	11	6	1	0	1	0	0	0.982609	1	0
team_90	2017—2021	2	0	1	4	12	4	0	0	1	0	0	0	1	0
team_90	2018—2022	2	0	1	2	13	4	0	0	0	0	0	0	1	0
team_91	2009—2013	28	0	13	2	2.28571	4	6	5.66667	8	5.875	0	0.333333	2	0.642857
team_91	2010—2014	18	0	8	5	2.11111	5	6	8.33333	7	8.85714	0	0.466667	2	0.444444
team_91	2011—2015	19	0	7	6	2.94737	5	4	12.5	7	8.57143	0	0.052632	2	0.421053
team_92	2004—2008	6	0	1	0	0	0	1	12	1	12	0	1	2	1
team_92	2005—2009	6	0	1	0	1	0	1	12	1	12	0	0	2	1
team_92	2006—2010	6	0	1	0	2	0	0	0	1	12	0	0	2	1
team_92	2007—2011	6	0	1	0	3	0	0	0	0	0	0	0	2	1
team_92	2008—2012	6	0	1	0	4	0	0	0	0	0	0	0	2	1
team_93	2016—2020	2	0	1	1	3.5	1	0	0	1	0	0	0.6	1	0
team_93	2017—2021	2	0	1	1	4.5	1	0	0	0	0	0	0	1	0
team_93	2018—2022	2	0	1	1	5.5	1	0	0	0	0	0	0	1	0
team_94	2016—2020	1	0	2	2	6	1	1	0	1	0	0	0.981481	1	0
team_94	2017—2021	125	15	200	155	3.76	16	74	0.824324	97	1.16495	0.168	0.701149	5	0.472
team_95	2016—2020	3	0	3	1	3.66667	1	0	0	0	0	0	0.954545	1	0
team_96	2016—2020	17	9	12	3	3.17647	2	9	1.44444	13	1.69231	0.647059	0.514286	1	0.647059
team_97	2007—2011	2	0	3	0	1.5	0	1	5	1	5	0	0.5	1	0
team_97	2008—2012	2	0	3	0	2.5	0	1	5	1	5	0	0	1	0
team_97	2009—2013	2	0	1	1	3.5	2	0	0	1	5	0	0	1	0
team_97	2010—2014	2	0	1	1	4.5	2	0	0	0	0	0	0	1	0
team_97	2011—2015	2	0	1	1	5.5	2	0	0	0	0	0	0	1	0
team_98	2016—2020	1	3	1	2	6	3	1	3	1	3	1	0.971429	1	0
team_99	2009—2013	23	5	38	16	3.43478	7	12	6.33333	21	7.71429	0.173913	0.26087	1	0.782609
team_100	2016—2020	2	0	2	3	5.5	2	0	0	0	0	0	0.953488	1	0
team_101	2016—2020	3	3	1	2	2.33333	3	1	2	1	2	0.333333	0.930233	1	0
team_102	2016—2020	5	3	12	4	5	2	1	1	3	1.66667	0.2	0.954128	1	0
team_103	2004—2008	8	1	1	0	0	0	2	10	2	10	0.125	1	1	1
team_103	2005—2009	8	3	1	0	1	0	2	10	2	10	0.125	0	1	1
team_103	2006—2010	10	6	6	0	1.8	0	3	14	6	11.5	0.4	0.2	1	0.8
team_103	2007—2011	10	6	6	0	2.8	0	2	14	3	14	0.4	0	1	0.8
team_103	2008—2012	43	7	43	11	2.4186	7	27	9.77778	37	10.7568	0.348837	0.820225	2	0.697674
team_103	2009—2013	111	9	110	53	2.81081	15	76	11.3947	106	10.6321	0.405405	0.736842	4	0.513514
team_104	2016—2020	1	3	1	2	5	2	0	0	0	0	1	0.990826	1	0
team_105	2016—2020	9	2	6	5	5.44444	4	1	0	2	3	0.222222	0.917431	1	0.777778
team_106	2016—2020	51	10	120	60	4.07843	10	67	1.92537	78	1.88462	0.352941	0.342857	2	0.509804
team_107	2016—2020	57	6	66	8	3.2807	5	27	2	41	3.02439	0.368421	0.295082	5	0.596491
team_107	2017—2021	7	4	1	0	3	0	0	0	0	0	0.714286	0.877193	1	1
team_107	2018—2022	140	16	213	141	0	10	89	0.966292	141	1.53901	0.535714	0.35625	4	0.7
team_108	2016—2020	2	0	1	2	6	3	0	0	0	0	0	0.961538	1	0
team_108	2017—2021	2	0	1	2	7	3	0	0	0	0	0	0	1	0
team_109	2016—2020	2	0	3	3	8.5	2	0	0	0	0	0	0.977778	1	0
team_110	2006—2010	2	0	4	0	1	0	2	23	4	14.5	0	0.5	1	0
team_110	2007—2011	2	0	4	0	2	0	2	23	2	23	0	0	1	0
team_110	2008—2012	2	0	4	0	3	0	1	0	3	15.3333	0	0	1	0
team_110	2009—2013	2	0	3	2	4	1	1	0	1	0	0	0	1	0
team_110	2010—2014	2	1	3	2	5	1	0	0	1	0	0.5	0	1	0
team_111	2004—2008	2	0	3	0	0	0	1	8	1	8	0	1	1	0
team_111	2005—2009	2	0	3	0	1	0	1	8	1	8	0	0	1	0
team_111	2006—2010	2	0	3	0	2	0	0	0	1	8	0	0	1	0
team_111	2007—2011	2	0	3	0	3	0	0	0	0	0	0	0	1	0
team_112	2004—2008	4	0	2	0	0	0	2	14	2	14	0	1	1	0
team_112	2005—2009	4	0	2	0	1	0	2	14	2	14	0	0	1	0
team_112	2006—2010	4	0	2	0	2	0	0	0	2	14	0	0	1	0
team_112	2007—2011	4	0	2	0	3	0	0	0	0	0	0	0	1	0
team_112	2008—2012	4	0	2	0	4	0	0	0	0	0	0	0	1	0
team_113	2016—2020	5	2	3	4	4.6	3	0	0	0	0	0.4	0.880952	1	1
team_113	2017—2021	5	2	3	4	5.6	3	0	0	0	0	0.4	0	1	1
team_114	2016—2020	4	4	1	1	2.25	1	1	0	2	0	0.5	0.97619	1	0
team_115	2016—2020	4	2	1	3	3.5	3	2	0	2	0	0.25	0.555556	1	0
team_115	2017—2021	4	3	1	3	4.5	3	0	0	2	0	0.25	0	1	0
team_115	2018—2022	4	2	1	3	5.5	3	0	0	0	0	0.25	0	1	0
team_116	2016—2020	3	2	2	7	5	5	0	0	0	0	0.666667	0.666667	2	0
team_117	2016—2020	1	0	2	1	5	1	0	0	0	0	0	0.666667	1	0
team_118	2016—2020	1	0	1	2	5	2	0	0	1	39	0	0.986842	1	0
team_119	2004—2008	5	0	3	1	6.4	4	1	10	1	10	0	1	1	1
team_119	2005—2009	5	0	3	1	7.4	4	1	10	1	10	0	0	1	1
team_119	2006—2010	5	0	3	1	8.4	4	0	0	1	10	0	0	1	1
team_119	2007—2011	5	0	3	1	9.4	4	0	0	0	0	0	0	1	1
team_119	2008—2012	5	0	3	0	10.4	0	0	0	0	0	0	0	1	1
team_120	2002—2006	3	0	5	0	3	0	0	0	0	0	0	0	1	0
team_120	2003—2007	3	0	5	0	4	0	0	0	0	0	0	0	1	0
team_121	2016—2020	3	0	2	4	3	2	1	3	1	3	0	0.903226	1	0
team_121	2017—2021	3	0	2	4	4	2	0	0	1	3	0	0	1	0
team_121	2018—2022	3	0	2	4	5	2	0	0	0	0	0	0	1	0
team_122	2016—2020	2	0	2	2	6	2	0	0	0	0	0	0.980198	1	0
team_123	2016—2020	3	4	2	4	4	7	0	0	1	0	0.333333	0.970297	2	0
team_123	2017—2021	3	1	2	4	5	7	0	0	0	0	0.333333	0	2	0
team_124	2016—2020	4	6	6	6	5	3	3	4.33333	3	4.33333	0.25	0.945205	1	0
team_124	2017—2021	3	6	4	3	6	2	2	0.5	3	4	0.333333	0.25	1	0
team_124	2018—2022	3	7	4	2	7	1	1	0	2	0.5	0.333333	0	1	0
team_125	2016—2020	50	14	135	15	3.2	8	29	2.51724	46	2.95652	0.58	0.650406	3	0.64
team_126	2004—2008	3	0	1	0	0	0	1	25	1	25	0	1	1	0
team_126	2005—2009	3	0	1	0	1	0	1	25	1	25	0	0	1	0
team_126	2006—2010	3	0	1	0	2	0	1	5	2	15	0	0	1	0
team_126	2007—2011	3	0	1	0	3	0	2	5	2	5	0	0	1	0
team_126	2008—2012	3	0	1	0	4	0	2	4	3	4.33333	0	0	1	0
team_126	2009—2013	3	0	1	3	5	1	1	3	2	4	0	0	1	0
team_126	2010—2014	3	0	1	3	6	1	0	0	1	3	0	0	1	0
team_126	2011—2015	3	0	1	6	7	1	0	0	0	0	0	0	1	0
team_126	2012—2016	3	0	1	9	8	1	0	0	0	0	0	0	1	0
team_127	2016—2020	8	6	28	7	3.75	4	7	0.142857	12	1.08333	0.875	0.949153	2	0.125
team_128	2004—2008	2	0	2	0	0	0	1	2	1	2	0	1	1	0
team_128	2005—2009	2	0	2	0	1	0	1	2	1	2	0	0	1	0
team_128	2006—2010	2	0	2	0	2	0	0	0	1	2	0	0	1	0
team_128	2007—2011	2	0	2	0	3	0	0	0	0	0	0	0	1	0
team_128	2008—2012	2	0	2	0	4	0	0	0	0	0	0	0	1	0
team_129	2016—2020	1	0	1	4	14	3	0	0	1	0	0	0.991379	1	0
team_130	2016—2020	2	0	4	1	2.5	1	1	0	1	0	0	0.75	1	0
team_130	2017—2021	2	0	4	1	3.5	1	1	0	1	0	0	0	1	0
team_130	2018—2022	44	7	51	58	5.59091	19	17	0.117647	21	0.238095	0.181818	0.804124	3	0.704545
team_131	2004—2008	3	0	1	0	0	0	1	15	1	15	0	1	1	0
team_131	2005—2009	3	0	1	0	1	0	1	15	1	15	0	0	1	0
team_131	2006—2010	4	0	2	0	1.5	0	1	53	2	34	0	0.25	1	0
team_131	2007—2011	5	0	2	0	2	0	3	59.6667	3	59.6667	0	0.2	1	0
team_131	2008—2012	5	0	2	0	3	0	3	44.6667	4	46.75	0	0	1	0
team_131	2009—2013	3	0	2	0	3.33333	0	1	8	3	44.6667	0	0.4	1	0
team_131	2010—2014	3	0	2	0	4.33333	0	0	0	1	8	0	0	1	0
team_131	2011—2015	3	0	2	0	5.33333	0	0	0	0	0	0	0	1	0
team_131	2012—2016	3	0	1	2	6.33333	2	0	0	0	0	0	0	1	0
team_132	2016—2020	2	0	2	3	5.5	2	0	0	0	0	0	0.985401	1	0
team_132	2017—2021	118	14	487	424	5.08475	15	180	0.816667	280	1.15714	0.440678	0.570136	9	0.711864
team_133	2016—2020	1	0	2	5	13	3	0	0	0	0	0	0.994318	1	0
team_134	2016—2020	7	0	9	5	3.71429	3	5	0.8	5	0.8	0	0.966102	1	0
team_135	2016—2020	2	0	3	5	5.5	5	0	0	0	0	0	0.988636	1	0
team_136	2004—2008	2	0	2	0	0	0	1	0	1	0	0	1	1	0
team_136	2005—2009	2	0	2	0	1	0	1	0	1	0	0	0	1	0
team_137	2004—2008	3	0	1	0	0	0	1	4	1	4	0	1	1	0
team_138	2008—2012	36	0	21	4	2.66667	3	11	4.36364	15	7.66667	0	0.64557	2	0.611111
team_139	2004—2008	4	0	1	0	0	0	1	12	1	12	0	1	1	0
team_139	2005—2009	4	0	1	0	1	0	1	12	1	12	0	0	1	0
team_139	2006—2010	5	0	2	0	1.6	0	1	2	2	7	0	0.2	1	0
team_139	2007—2011	5	0	2	0	2.6	0	1	2	1	2	0	0	1	0
team_139	2008—2012	5	0	2	0	3.6	0	0	0	1	2	0	0	1	0
team_139	2009—2013	2	0	1	0	4	0	0	0	0	0	0	0.6	1	0
team_139	2010—2014	2	0	1	0	5	0	0	0	0	0	0	0	1	0
team_140	2016—2020	2	0	2	0	0	0	1	0	1	0	0	1	1	0
team_141	2004—2008	2	0	1	0	0	0	1	2	1	2	0	1	1	0
team_142	2016—2020	4	4	1	0	0	0	1	1	1	1	0.25	1	1	0
team_142	2017—2021	7	4	3	1	1.71429	1	2	0.5	2	0.5	0.285714	0.428571	1	0
team_143	2002—2006	5	0	2	0	2.6	0	0	0	1	0	0	0	1	0
team_143	2003—2007	5	0	2	0	3.6	0	0	0	0	0	0	0	1	0
team_143	2004—2008	3	0	1	1	4.33333	1	0	0	0	0	0	0.4	1	0
team_143	2005—2009	3	0	1	4	5.33333	2	1	1	1	1	0	0	1	0
team_143	2006—2010	3	0	1	4	6.33333	2	1	1	1	1	0	0	1	0
team_143	2007—2011	3	0	1	4	7.33333	2	0	0	1	1	0	0	1	0
team_143	2008—2012	3	0	1	4	8.33333	2	0	0	0	0	0	0	1	0
team_143	2009—2013	3	0	1	3	9.33333	1	0	0	0	0	0	0	1	0
team_144	2016—2020	2	0	1	0	7.5	0	1	0	1	0	0	1	1	0
team_144	2017—2021	2	0	1	0	8.5	0	1	0	1	0	0	0	1	0
team_145	2016—2020	2	0	4	0	0	0	1	0	1	0	0	1	1	0
team_145	2017—2021	2	0	4	0	1	0	1	0	1	0	0	0	1	0
team_145	2018—2022	2	0	4	0	2	0	0	0	1	0	0	0	1	0
team_146	2016—2020	2	2	3	0	0	0	1	0	1	0	0.5	1	1	0
team_146	2017—2021	2	0	3	0	1	0	1	0	1	0	0	0	1	0
team_146	2018—2022	2	0	3	0	2	0	0	0	1	0	0	0	1	0
team_147	2016—2020	5	8	2	0	0	0	2	3	2	3	0.8	1	1	0
team_148	2016—2020	3	0	2	0	0	0	1	0	1	0	0	1	1	0
team_148	2017—2021	3	0	2	0	1	0	1	0	1	0	0	0	1	0
team_149	2018—2022	128	21	477	464	5.25781	19	297	0.474747	451	0.815965	0.21875	0.507143	5	0.632813
team_150	2016—2020	3	0	2	0	0	0	1	0	1	0	0	1	1	0
team_150	2017—2021	3	0	2	0	1	0	1	0	1	0	0	0	1	0
team_150	2018—2022	3	0	2	0	2	0	0	0	1	0	0	0	1	0
team_151	2016—2020	4	0	3	0	0	0	3	0.666667	3	0.666667	0	1	2	0
team_151	2017—2021	8	0	4	0	0.5	0	7	0.285714	7	0.285714	0	0.5	2	0.625
team_152	2016—2020	3	0	1	0	0	0	1	11	1	11	0	1	1	0
team_152	2017—2021	5	2	4	0	0.6	0	2	5.5	2	5.5	0.4	0.4	1	0
team_153	2004—2008	2	0	1	0	0	0	2	51.5	2	51.5	0	1	1	0
team_153	2005—2009	2	0	1	0	1	0	2	51.5	2	51.5	0	0	1	0
team_153	2006—2010	2	0	1	0	2	0	0	0	2	51.5	0	0	1	0
team_153	2007—2011	2	0	1	0	3	0	0	0	0	0	0	0	1	0
team_154	2016—2020	2	0	1	0	0	0	1	0	1	0	0	1	1	0
team_154	2017—2021	2	0	1	0	1	0	1	0	1	0	0	0	1	0
team_154	2018—2022	2	0	1	0	2	0	0	0	1	0	0	0	1	0
team_155	2018—2022	152	18	235	130	4.11184	28	84	0.52381	145	0.855172	0.197368	0.604278	7	0.532895
team_156	2016—2020	2	0	1	0	0	0	1	1	1	1	0	1	1	0
team_156	2017—2021	2	0	1	0	1	0	1	1	1	1	0	0	1	0
team_156	2018—2022	2	0	1	0	2	0	0	0	1	1	0	0	1	0
team_157	2016—2020	2	0	1	0	0	0	1	3	1	3	0	1	2	0
team_157	2017—2021	2	0	1	0	1	0	1	3	1	3	0	0	2	0
team_157	2018—2022	2	0	1	0	2	0	1	0	2	1.5	0	0	2	0
team_158	2016—2020	3	0	1	0	0	0	1	0	1	0	0	1	1	0
team_158	2017—2021	3	0	1	0	1	0	1	0	1	0	0	0	1	0
team_159	2004—2008	2	0	2	0	0	0	1	15	1	15	0	1	1	0
team_160	2016—2020	2	0	2	0	0	0	1	0	1	0	0	1	1	0
team_161	2016—2020	3	0	1	0	0	0	1	3	1	3	0	1	1	0
team_161	2017—2021	3	0	1	0	1	0	2	1.5	2	1.5	0	0	1	0
team_161	2018—2022	3	0	1	0	2	0	1	0	2	1.5	0	0	1	0
team_162	2017—2021	11	5	11	12	2.09091	4	6	2.5	6	2.5	0.272727	0.951219	2	0
team_162	2018—2022	17	9	47	22	4.52941	8	9	0.333333	15	1	0.294118	0.352941	2	0.176471
team_163	2016—2020	4	0	3	0	0	0	1	2	1	2	0	1	1	0
team_163	2017—2021	4	0	3	0	1	0	1	2	1	2	0	0	1	0
team_163	2018—2022	4	0	3	0	2	0	0	0	1	2	0	0	1	0
team_164	2016—2020	3	2	1	0	0	0	1	1	1	1	0.333333	1	1	0
team_164	2017—2021	3	2	1	0	1	0	1	1	1	1	0.333333	0	1	0
team_164	2018—2022	3	0	1	0	2	0	0	0	1	1	0	0	1	0
team_165	2016—2020	3	0	3	2	3	3	1	0	1	0	0	1	1	0
team_165	2017—2021	3	0	5	1	4	2	2	0	2	0	0	0	1	0
team_165	2018—2022	3	0	5	1	5	2	2	0	3	0	0	0	1	0
team_166	2016—2020	2	0	1	0	0	0	1	1	1	1	0	1	1	0
team_166	2017—2021	3	0	1	0	0.666667	0	2	0.5	2	0.5	0	0.333333	1	0
team_166	2018—2022	77	18	70	135	4.23377	16	122	0.352459	154	0.564935	0.246753	0.896341	4	0.545455
team_167	2016—2020	2	0	2	0	0	0	1	0	1	0	0	1	1	0
team_167	2017—2021	2	5	2	0	1	0	1	0	1	0	0.5	0	1	0
team_167	2018—2022	3	5	3	0	1.33333	0	1	0	2	0	0.666667	0.333333	1	0
team_168	2016—2020	5	3	3	0	0	0	2	9.5	2	9.5	0.8	1	1	0
team_169	2004—2008	3	0	2	0	0	0	1	40	1	40	0	1	1	0
team_169	2005—2009	10	0	6	0	0.3	0	3	14	3	14	0	0.7	1	0.6
team_169	2006—2010	11	0	8	0	1.18182	0	4	2.75	5	10.2	0	0.090909	1	0.545455
team_169	2007—2011	11	0	9	0	2.18182	0	4	5.5	6	4	0	0	2	0.545455
team_169	2008—2012	22	0	14	0	2.13636	0	5	7.4	8	7.375	0	0.5	2	0.818182
team_170	2016—2020	3	0	1	0	0	0	1	4	1	4	0	1	1	0
team_170	2017—2021	3	0	1	0	1	0	1	4	1	4	0	0	1	0
team_170	2018—2022	5	1	2	0	1.2	0	2	0	3	1.33333	0.2	0.4	2	0
team_171	2017—2021	16	2	25	0	0.8125	0	14	0.357143	14	0.357143	0.0625	0.777778	2	0.625
team_171	2018—2022	143	16	178	67	2.83916	23	87	0.45977	126	0.698413	0.272727	0.735294	8	0.629371
team_172	2016—2020	2	0	2	0	0	0	3	1	3	1	0	1	1	0
team_172	2017—2021	2	0	2	0	1	0	3	1	3	1	0	0	1	0
team_172	2018—2022	2	0	2	0	2	0	0	0	3	1	0	0	1	0
team_173	2016—2020	2	0	1	0	0	0	2	2.5	2	2.5	0	1	1	0
team_174	2016—2020	2	0	4	0	0	0	1	2	1	2	0	1	1	0
team_174	2017—2021	2	0	4	0	1	0	1	2	1	2	0	0	1	0
team_174	2018—2022	2	0	4	0	2	0	0	0	1	2	0	0	1	0
team_175	2016—2020	2	0	1	0	0	0	1	1	1	1	0	1	1	0
team_175	2017—2021	2	0	1	0	1	0	1	1	1	1	0	0	1	0
team_175	2018—2022	2	0	1	0	2	0	0	0	1	1	0	0	1	0
team_176	2017—2021	3	0	1	0	0.333333	0	2	0	2	0	0	0.666667	1	0
team_177	2016—2020	3	0	1	0	4.33333	0	1	4	1	4	0	1	1	0
team_177	2017—2021	3	0	1	0	5.33333	0	1	4	1	4	0	0	1	0
team_177	2018—2022	72	11	81	54	4.44444	18	28	0.214286	43	0.511628	0.125	0.789474	4	0.541667
team_178	2004—2008	3	0	1	0	0	0	1	64	1	64	0	1	1	0
team_178	2005—2009	3	0	1	0	1	0	1	64	1	64	0	0	1	0
team_178	2006—2010	3	0	1	0	2	0	0	0	1	64	0	0	1	0
team_178	2007—2011	3	0	1	0	3	0	0	0	0	0	0	0	1	0
team_178	2008—2012	3	0	1	0	4	0	0	0	0	0	0	0	1	0
team_179	2016—2020	2	0	1	0	0	0	1	4	1	4	0	1	1	0
team_179	2017—2021	2	0	2	0	1	0	2	2	2	2	0	0	1	0
team_179	2018—2022	2	0	2	0	2	0	1	0	2	2	0	0	1	0
team_180	2016—2020	2	2	1	0	0	0	1	1	1	1	0.5	1	1	0
team_181	2016—2020	3	0	2	0	0	0	1	0	1	0	0	1	1	0
team_181	2017—2021	3	0	2	0	1	0	1	0	1	0	0	0	1	0
team_182	2016—2020	6	1	5	0	0	0	2	2.5	2	2.5	0.333333	1	3	1
team_182	2017—2021	6	1	6	0	1	0	3	1.66667	3	1.66667	0.333333	0	3	1
team_183	2016—2020	7	4	4	0	0	0	2	2.5	2	2.5	0.285714	1	1	1
team_183	2017—2021	7	4	7	0	1	0	3	2	3	2	0.285714	0	1	1
team_183	2018—2022	10	6	8	0	1.4	0	3	0.333333	5	1.2	0.3	0.3	1	0.7
team_184	2016—2020	3	1	1	0	0	0	1	6	1	6	0.333333	1	1	0
team_184	2017—2021	3	1	1	0	1	0	1	6	1	6	0.333333	0	1	0
team_184	2018—2022	3	1	1	0	2	0	0	0	1	6	0.333333	0	1	0
team_185	2016—2020	4	1	1	0	0	0	1	1	1	1	0.25	1	2	0
team_186	2004—2008	2	0	1	0	0	0	1	15	1	15	0	1	1	0
team_186	2005—2009	2	0	1	0	1	0	1	15	1	15	0	0	1	0
team_186	2006—2010	2	0	1	0	2	0	0	0	1	15	0	0	1	0
team_186	2007—2011	2	0	1	0	3	0	0	0	0	0	0	0	1	0
team_186	2008—2012	2	0	1	0	4	0	0	0	0	0	0	0	1	0
team_187	2016—2020	2	0	3	0	0	0	1	2	1	2	0	1	1	0
team_187	2017—2021	2	0	3	0	1	0	1	2	1	2	0	0	1	0
team_187	2018—2022	2	0	3	0	2	0	0	0	1	2	0	0	1	0
team_188	2016—2020	3	0	1	1	3.66667	1	1	0	1	0	0	1	1	0
team_189	2004—2008	2	0	1	0	0	0	1	62	1	62	0	1	1	0
team_189	2005—2009	2	0	1	0	1	0	1	62	1	62	0	0	1	0
team_189	2006—2010	2	0	1	0	2	0	0	0	1	62	0	0	1	0
team_189	2007—2011	2	0	1	0	3	0	0	0	0	0	0	0	1	0
team_189	2008—2012	2	0	1	0	4	0	0	0	0	0	0	0	1	0
team_190	2017—2021	72	9	103	66	4.5	21	45	0.977778	61	1.09836	0.222222	0.834171	6	0.569444
team_191	2004—2008	2	0	1	0	0	0	1	19	1	19	0	1	1	0
team_191	2005—2009	2	0	1	0	1	0	1	19	1	19	0	0	1	0
team_191	2006—2010	2	0	1	0	2	0	0	0	1	19	0	0	1	0
team_191	2007—2011	2	0	1	0	3	0	0	0	0	0	0	0	1	0
team_191	2008—2012	2	0	1	0	4	0	0	0	0	0	0	0	1	0
team_192	2016—2020	2	0	2	1	3	1	1	0	1	0	0	1	1	0
team_192	2017—2021	2	0	2	1	4	1	1	0	1	0	0	0	1	0
team_192	2018—2022	2	0	2	1	5	1	0	0	1	0	0	0	1	0
team_193	2004—2008	3	0	1	0	0	0	1	2	1	2	0	1	1	0
team_193	2005—2009	3	0	1	0	1	0	1	2	1	2	0	0	1	0
team_193	2006—2010	3	0	1	0	2	0	0	0	1	2	0	0	1	0
team_193	2007—2011	3	0	1	0	3	0	0	0	0	0	0	0	1	0
team_193	2008—2012	3	0	1	0	4	0	0	0	0	0	0	0	1	0
team_194	2016—2020	5	0	4	0	0	0	1	0	1	0	0	1	1	1
team_194	2017—2021	5	0	4	0	1	0	1	0	1	0	0	0	1	1
team_194	2018—2022	5	0	4	0	2	0	0	0	1	0	0	0	1	1
team_195	2016—2020	5	2	2	1	2	1	2	0.5	2	0.5	0.2	1	1	1
team_195	2017—2021	5	2	4	1	3	1	3	1.66667	3	1.66667	0.2	0	1	1
team_195	2018—2022	5	0	4	0	4	0	1	4	3	1.66667	0	0	1	1
team_196	2016—2020	2	0	1	1	3	1	1	3	1	3	0	1	1	0
team_196	2017—2021	2	0	1	1	4	1	1	3	1	3	0	0	1	0
team_196	2018—2022	2	0	1	1	5	1	0	0	1	3	0	0	1	0
team_197	2016—2020	3	0	2	0	0	0	1	0	1	0	0	1	1	0
team_197	2017—2021	3	0	2	0	1	0	1	0	1	0	0	0	1	0
team_198	2016—2020	8	4	4	0	0	0	2	0	2	0	0.125	1	1	0.75
team_198	2017—2021	8	3	4	0	1	0	2	0	2	0	0.125	0	1	0.75
team_198	2018—2022	12	8	6	0	1.33333	0	1	0	3	0	0.333333	0.333333	1	0.833333
team_199	2016—2020	2	0	3	0	0	0	1	0	1	0	0	1	1	0
team_199	2017—2021	2	0	3	0	1	0	1	0	1	0	0	0	1	0
team_199	2018—2022	2	0	3	0	2	0	0	0	1	0	0	0	1	0
team_200	2004—2008	3	0	1	0	0	0	1	127	1	127	0	1	1	0
team_200	2005—2009	5	0	2	0	0.6	0	2	87	2	87	0	0.4	1	0
team_200	2006—2010	5	0	2	0	1.6	0	2	38.5	3	68	0	0	1	0
team_200	2007—2011	5	0	2	0	2.6	0	2	15.5	3	26	0	0	1	0
team_200	2008—2012	5	0	4	0	3.6	0	3	4	4	10.5	0	0	1	0
team_200	2009—2013	5	0	5	3	4.6	1	4	4.25	5	3.6	0	0	1	0
team_200	2010—2014	9	0	6	7	4.55556	3	3	2.66667	5	3.8	0	0.444444	1	0
team_200	2011—2015	7	0	7	11	5.71429	4	2	1	4	2	0	0.222222	1	0
team_200	2012—2016	7	0	7	14	6.71429	4	1	0	2	1	0	0	1	0
team_200	2013—2017	7	0	7	20	7.71429	5	1	0	2	0	0	0	1	0
team_200	2014—2018	3	0	3	15	9.33333	4	1	0	1	0	0	0.571429	1	0
team_200	2015—2019	3	0	3	12	10.3333	4	0	0	1	0	0	0	1	0
team_200	2016—2020	3	0	2	14	11.3333	4	0	0	0	0	0	0	1	0
team_200	2017—2021	3	0	2	11	12.3333	4	0	0	0	0	0	0	1	0
team_200	2018—2022	3	0	2	10	13.3333	3	1	0	1	0	0	0	1	0
team_201	2016—2020	2	0	1	0	0	0	1	1	1	1	0	1	1	0
team_201	2017—2021	2	0	1	0	1	0	1	1	1	1	0	0	1	0
team_201	2018—2022	2	0	1	0	2	0	0	0	1	1	0	0	1	0
team_202	2016—2020	2	0	1	0	0	0	1	0	1	0	0	1	1	0
team_202	2017—2021	2	0	1	0	1	0	1	0	1	0	0	0	1	0
team_202	2018—2022	2	0	1	0	2	0	0	0	1	0	0	0	1	0
team_203	2016—2020	3	1	1	0	0	0	1	0	1	0	0.333333	1	1	0
team_203	2017—2021	3	1	1	0	1	0	1	0	1	0	0.333333	0	1	0
team_203	2018—2022	3	1	1	0	2	0	0	0	1	0	0.333333	0	1	0
team_204	2016—2020	3	0	1	2	7.33333	2	1	1	1	1	0	1	1	0
team_204	2017—2021	3	0	1	1	8.33333	1	1	1	1	1	0	0	1	0
team_204	2018—2022	3	0	1	1	9.33333	1	0	0	1	1	0	0	1	0
team_205	2016—2020	4	3	1	0	0	0	2	0	2	0	0.25	1	1	0
team_205	2017—2021	4	3	1	0	1	0	2	0	2	0	0.25	0	1	0
team_205	2018—2022	4	3	1	0	2	0	0	0	2	0	0.25	0	1	0
team_206	2018—2022	2	0	4	0	1	0	1	3	2	1.5	0	0.5	1	0
team_207	2016—2020	3	0	3	0	0	0	1	2	1	2	0	1	1	0
team_207	2017—2021	3	2	3	0	1	0	1	2	1	2	0.333333	0	1	0
team_208	2004—2008	13	0	4	0	0	0	1	65	1	65	0	1	4	1
team_208	2005—2009	13	0	4	0	1	0	1	65	1	65	0	0	4	1
team_208	2006—2010	13	0	4	0	2	0	0	0	1	65	0	0	4	1
team_208	2007—2011	13	0	4	0	3	0	0	0	0	0	0	0	4	1
team_208	2008—2012	13	0	4	0	4	0	0	0	0	0	0	0	4	1
team_209	2016—2020	3	0	1	0	0	0	1	0	1	0	0	1	1	0
team_209	2017—2021	3	0	1	0	1	0	1	0	1	0	0	0	1	0
team_209	2018—2022	165	19	159	225	4.46061	28	50	0.42	82	0.597561	0.242424	0.635965	8	0.618182
team_210	2018—2022	4	1	7	4	2.25	6	3	0.333333	4	0.25	0.25	0.978723	1	0
team_211	2016—2020	2	0	2	0	0	0	1	0	1	0	0	1	1	0
team_211	2017—2021	2	1	2	0	1	0	1	0	1	0	0.5	0	1	0
team_211	2018—2022	2	1	2	0	2	0	0	0	1	0	0.5	0	1	0
team_212	2016—2020	3	0	1	0	4	0	1	0	1	0	0	1	1	0
team_212	2017—2021	3	0	1	0	5	0	1	0	1	0	0	0	1	0
team_212	2018—2022	3	0	1	0	6	0	0	0	1	0	0	0	1	0
team_213	2016—2020	3	0	1	0	0	0	1	5	1	5	0	1	1	0
team_214	2016—2020	2	4	1	0	0	0	1	2	1	2	1	1	1	0
team_214	2017—2021	2	4	1	0	1	0	1	2	1	2	1	0	1	0
team_214	2018—2022	2	4	1	0	2	0	0	0	1	2	1	0	1	0
team_215	2016—2020	2	0	1	0	0	0	1	1	1	1	0	1	2	0
team_215	2017—2021	2	0	1	0	1	0	1	1	1	1	0	0	2	0
team_215	2018—2022	2	0	1	0	2	0	1	0	2	0.5	0	0	2	0
team_216	2016—2020	2	0	2	0	0	0	1	4	1	4	0	1	1	0
team_216	2017—2021	2	0	2	0	1	0	1	4	1	4	0	0	1	0
team_217	2016—2020	3	0	2	0	0	0	1	7	1	7	0	1	1	0
team_217	2017—2021	3	0	2	0	1	0	1	7	1	7	0	0	1	0
team_217	2018—2022	3	0	2	0	2	0	0	0	1	7	0	0	1	0
team_218	2016—2020	3	0	4	1	2.33333	1	1	3	1	3	0	1	1	0
team_218	2017—2021	3	2	4	1	3.33333	1	1	3	1	3	0.333333	0	1	0
team_218	2018—2022	3	2	4	1	4.33333	1	0	0	1	3	0.333333	0	1	0
team_219	2016—2020	4	0	2	0	0	0	1	0	1	0	0	1	2	0
team_219	2017—2021	4	0	2	0	1	0	1	0	1	0	0	0	2	0
team_219	2018—2022	4	0	2	0	2	0	0	0	1	0	0	0	2	0
team_220	2018—2022	7	3	3	0	0.857143	0	3	0.333333	4	0.5	0.142857	0.428571	2	0
team_221	2016—2020	3	2	2	1	3.33333	1	1	0	1	0	0.333333	1	2	0
team_221	2017—2021	5	2	3	1	2.6	1	2	0.5	2	0.5	0.2	0.4	3	0
team_221	2018—2022	5	2	3	1	3.6	1	1	1	2	0.5	0.2	0	3	0
team_222	2016—2020	2	0	2	0	0	0	1	0	1	0	0	1	1	0
team_222	2017—2021	2	0	2	0	1	0	1	0	1	0	0	0	1	0
team_222	2018—2022	2	0	2	0	2	0	0	0	1	0	0	0	1	0
team_223	2016—2020	4	0	1	0	0	0	1	0	1	0	0	1	1	0
team_223	2017—2021	4	0	1	0	1	0	1	0	1	0	0	0	1	0
team_223	2018—2022	4	0	1	0	2	0	2	0.5	3	0.333333	0	0	1	0
team_224	2016—2020	2	0	1	0	0	0	1	0	1	0	0	1	1	0
team_224	2017—2021	2	0	1	0	1	0	1	0	1	0	0	0	1	0
team_224	2018—2022	2	0	1	0	2	0	0	0	1	0	0	0	1	0
team_225	2016—2020	2	0	2	0	0	0	1	1	1	1	0	1	1	0
team_226	2016—2020	2	1	3	0	0	0	1	1	1	1	0.5	1	2	0
team_226	2017—2021	2	2	3	0	1	0	1	1	1	1	0.5	0	2	0
team_227	2016—2020	4	0	2	0	0	0	1	0	1	0	0	1	1	0
team_228	2016—2020	3	0	1	0	0	0	1	0	1	0	0	1	1	0
team_229	2017—2021	27	8	37	18	4.14815	8	11	0.363636	21	1.42857	0.259259	0.927374	2	0.555556
team_230	2017—2021	36	12	249	81	4.38889	5	125	1.704	171	2.19883	0.388889	0.934783	3	0.666667
team_230	2018—2022	15	5	32	15	3.13333	4	18	0.611111	28	1.10714	0.333333	0.5	3	0.8
team_231	2017—2021	83	15	698	308	5.3012	11	327	2.1315	494	2.48178	0.46988	0.472441	6	0.686747
team_232	2017—2021	30	10	131	144	5.73333	5	27	0.925926	51	1.78431	0.433333	0.711864	3	0.566667
team_233	2017—2021	1	0	1	5	5	3	0	0	1	2	0	0.993151	1	0
team_234	2017—2021	19	5	32	30	3.47368	6	5	0.4	9	0.333333	0.368421	0.911111	3	0.736842
team_235	2017—2021	2	2	1	3	6	1	1	1	1	1	1	0.993197	1	0
team_235	2018—2022	164	19	1172	948	4.44512	18	403	0.997519	632	1.95411	0.365854	0.665025	5	0.512195
team_236	2017—2021	77	14	315	99	3.01299	19	181	1.32597	268	1.83209	0.571429	0.684848	5	0.623377
team_237	2017—2021	3	2	1	8	7.66667	8	0	0	0	0	0.333333	0.984848	1	0
team_238	2017—2021	69	13	151	228	5.50725	22	56	1.67857	94	1.96809	0.15942	0.761658	3	0.492754
team_239	2017—2021	41	6	207	164	5.58537	21	36	0.75	60	1.18333	0.195122	0.628205	2	0.536585
team_240	2017—2021	23	3	85	110	5.43478	7	24	1.83333	48	1.70833	0.173913	0.861789	2	0.73913
team_240	2018—2022	99	15	629	647	5.55556	13	429	0.678322	612	1.33007	0.181818	0.429907	4	0.747475
team_241	2017—2021	5	4	7	0	1	0	3	2.66667	3	2.66667	0.2	0.954955	2	1
team_241	2018—2022	119	17	923	483	5.78992	14	267	0.670412	504	1.61111	0.361345	0.514706	7	0.588235
team_242	2004—2008	4	0	2	0	0	0	1	22	1	22	0	1	1	0
team_242	2005—2009	4	0	2	0	1	0	1	22	1	22	0	0	1	0
team_242	2006—2010	4	0	2	0	2	0	0	0	1	22	0	0	1	0
team_242	2007—2011	4	0	2	0	3	0	0	0	0	0	0	0	1	0
team_242	2008—2012	4	0	2	0	4	0	0	0	0	0	0	0	1	0
team_243	2008—2012	2	4	4	0	2	0	2	3	3	11.6667	1	0.5	2	0
team_243	2009—2013	68	5	53	27	2.67647	10	36	9.36111	54	8	0.205882	0.318841	2	0.426471
team_243	2010—2014	3	0	1	1	3.66667	2	2	6	2	6	0	0.955882	1	0
team_243	2011—2015	3	0	3	1	4.66667	2	2	11.5	3	9	0	0	1	0
team_243	2012—2016	1	0	1	2	7	2	0	0	1	8	0	0.666667	1	0
team_243	2013—2017	105	13	89	136	3.93333	23	55	3.90909	77	4.23377	0.152381	0.717391	2	0.114286
team_243	2014—2018	1	0	1	2	8	1	1	3	2	2.5	0	0.990476	1	0
team_244	2017—2021	52	4	77	41	4.21154	14	27	1.2963	38	1.26316	0.211538	0.834532	4	0.269231
team_245	2017—2021	6	0	6	5	5.16667	5	1	0	1	0	0	0.929412	1	0
team_246	2004—2008	2	0	1	0	0	0	1	1	1	1	0	1	1	0
team_246	2005—2009	2	0	1	0	1	0	1	1	1	1	0	0	1	0
team_246	2006—2010	2	0	1	0	2	0	0	0	1	1	0	0	1	0
team_246	2007—2011	2	0	1	0	3	0	0	0	0	0	0	0	1	0
team_246	2008—2012	2	0	1	0	4	0	0	0	0	0	0	0	1	0
team_247	2017—2021	44	7	63	33	3.70455	15	22	2.27273	30	2.3	0.068182	0.644444	5	0.568182
team_248	2017—2021	8	3	19	0	1.375	0	6	1.33333	7	1.28571	0.125	0.860465	2	0.75
team_249	2017—2021	20	4	20	14	5.1	4	8	4	13	3.15385	0.1	0.702128	1	0.5
team_250	2004—2008	3	0	1	0	0	0	1	3	1	3	0	1	1	0
team_250	2005—2009	3	0	1	0	1	0	1	3	1	3	0	0	1	0
team_251	2017—2021	41	10	107	56	4.39024	12	35	1.45714	67	1.85075	0.292683	0.413793	2	0.585366
team_252	2017—2021	88	16	73	60	0	18	43	1.51163	51	1.43137	0.261364	0.822581	7	0.272727
team_253	2004—2008	5	1	5	0	0.6	0	4	12.25	4	12.25	0.2	0.8	1	0
team_253	2005—2009	10	1	9	0	1	0	8	13.875	9	14.7778	0.1	0.5	1	0
team_253	2006—2010	36	0	22	1	1.66667	2	13	5.46154	22	7.77273	0	0.825	1	0.388889
team_253	2007—2011	44	3	30	7	2.43182	7	18	6.27778	25	6.68	0.022727	0.590909	1	0.545455
team_253	2008—2012	26	0	13	14	2.84615	6	8	15.625	17	14.5294	0	0.793103	1	0.846154
team_253	2009—2013	34	2	15	27	3.64706	7	6	11.3333	13	11.9231	0.058824	0.235294	1	0.647059
team_254	2004—2008	4	0	2	0	0	0	1	4	1	4	0	1	1	0
team_255	2017—2021	4	0	2	2	4.5	2	0	0	0	0	0	0.950617	2	0
team_255	2018—2022	4	0	2	2	5.5	2	0	0	0	0	0	0	2	0
team_256	2017—2021	79	12	63	65	3.81013	5	46	2.04348	63	2.03175	0.303797	0.517647	6	0.632911
team_256	2018—2022	12	3	14	14	5.58333	5	17	0.117647	21	0.095238	0.416667	0.965909	1	0.666667
team_257	2017—2021	5	0	1	2	5	2	0	0	0	0	0	0.916667	1	0
team_258	2017—2021	4	0	6	9	8	7	1	4	2	2	0	0.965517	1	0
team_259	2017—2021	123	14	173	86	0	10	90	1.83333	147	2.31293	0.536585	0.538071	3	0.699187
team_260	2017—2021	46	3	24	21	2.69565	9	20	1.9	24	2	0.130435	0.519231	2	0.586957
team_260	2018—2022	84	9	54	37	2.95238	15	35	0.314286	49	0.857143	0.202381	0.470588	3	0.5
team_261	2004—2008	3	0	1	0	0	0	1	6	1	6	0	1	1	0
team_262	2017—2021	19	3	7	29	5.73684	4	22	0.772727	24	0.791667	0.157895	0.947059	2	0.684211
team_263	2017—2021	41	5	59	48	3.68293	13	16	0.5	25	0.8	0.170732	0.830769	2	0.487805
team_264	2017—2021	67	9	91	97	5	23	29	0.482759	44	0.954545	0.268657	0.746479	3	0.447761
team_265	2002—2006	3	0	2	0	1	0	2	4.5	2	4.5	0	0	1	0
team_265	2003—2007	3	0	2	0	2	0	1	2	2	4.5	0	0	1	0
team_265	2004—2008	55	4	206	0	1.41818	0	91	25.1648	112	25.1429	0.054545	0.644068	1	0.509091
team_265	2005—2009	93	4	244	4	1.45161	6	93	27.4409	152	25.3026	0.053763	0.62963	1	0.451613
team_266	2010—2014	83	10	32	22	2.63855	7	37	3.59459	52	4.94231	0.072289	0.813559	3	0.53012
team_266	2011—2015	10	4	8	3	2.8	3	5	4.4	7	3.14286	0.2	0.892857	1	0
team_266	2012—2016	4	3	2	2	3.75	2	2	1.5	4	5.25	0.25	0.727273	1	0
team_266	2013—2017	4	0	2	2	4.75	2	1	3	2	1.5	0	0	1	0
team_266	2014—2018	4	0	2	2	5.75	2	0	0	1	3	0	0	1	0
team_266	2015—2019	1	0	1	2	11	2	0	0	0	0	0	0.75	1	0
team_266	2016—2020	140	13	621	141	2.99286	11	409	2.54523	515	2.89903	0.35	0.542714	5	0.664286
team_266	2017—2021	8	5	8	3	3.5	3	3	1	9	0.666667	0.625	0.950355	2	0
team_266	2018—2022	84	15	487	219	4.70238	14	217	0.474654	342	0.865497	0.547619	0.340206	7	0.75
team_267	2004—2008	4	0	2	0	0	0	1	1	1	1	0	1	1	0
team_268	2017—2021	2	0	1	1	3	1	1	0	1	0	0	0.977778	1	0
team_268	2018—2022	2	0	1	1	4	1	0	0	1	0	0	0	1	0
team_269	2017—2021	3	0	1	2	4.33333	2	0	0	1	2	0	0.966667	1	0
team_269	2018—2022	3	0	1	2	5.33333	2	0	0	0	0	0	0	1	0
team_270	2017—2021	83	15	208	113	3.62651	14	94	1.31915	136	1.50735	0.39759	0.65	5	0.614458
team_271	2017—2021	1	0	1	3	14	1	1	0	1	0	0	0.981481	1	0
team_272	2017—2021	19	9	33	2	2.42105	2	8	0.375	11	1	0.894737	0.685185	2	0.315789
team_273	2017—2021	1	1	1	1	5	1	0	0	1	5	1	0.980769	1	0
team_274	2017—2021	1	0	1	1	5	3	0	0	0	0	0	0.989247	1	0
team_275	2017—2021	74	13	61	57	3.77027	14	34	2.23529	50	2.16	0.135135	0.412371	3	0.405405
team_275	2018—2022	40	18	159	179	4.25	19	78	0.679487	113	0.840708	0.425	0.87156	1	0.375
team_276	2004—2008	4	0	1	0	0	0	1	13	1	13	0	1	1	0
team_276	2005—2009	4	0	1	0	1	0	1	13	1	13	0	0	1	0
team_276	2006—2010	5	0	2	0	1.6	0	1	5	2	9	0	0.2	1	0
team_276	2007—2011	5	0	2	0	2.6	0	1	5	1	5	0	0	1	0
team_277	2017—2021	1	0	2	5	12	3	0	0	0	0	0	0.977273	1	0
team_278	2017—2021	27	10	42	47	5.14815	7	16	0.375	27	1.18519	0.407407	0.776471	3	0.62963
team_279	2017—2021	62	12	64	54	4.43548	8	26	0.769231	32	1.59375	0.209677	0.596491	4	0.467742
team_279	2018—2022	10	1	12	18	6.5	2	0	0	1	0	0.2	0.83871	1	0
team_280	2017—2021	30	5	47	17	3.53333	9	18	0.888889	28	0.928571	0.166667	0.890625	2	0.466667
team_281	2017—2021	40	7	75	50	4.45	9	35	0.885714	40	0.875	0.25	0.851852	3	0.6
team_281	2018—2022	99	15	168	45	0	14	73	0.69863	111	1.04505	0.191919	0.607407	5	0.747475
team_282	2017—2021	1	0	1	1	5	1	0	0	1	0	0	0.9875	1	0
team_283	2017—2021	9	4	4	23	6.66667	4	3	0.333333	4	0.5	0.222222	0.914634	2	0
team_283	2018—2022	110	8	208	186	5.92727	28	78	0.358974	99	0.444444	0.3	0.646018	7	0.572727
team_284	2004—2008	3	0	2	0	0	0	1	6	1	6	0	1	1	0
team_284	2005—2009	3	0	2	0	1	0	1	6	1	6	0	0	1	0
team_284	2006—2010	3	0	2	0	2	0	0	0	1	6	0	0	1	0
team_284	2007—2011	3	0	2	0	3	0	0	0	0	0	0	0	1	0
team_284	2008—2012	3	0	2	0	4	0	0	0	0	0	0	0	1	0
team_285	2017—2021	4	0	1	9	6.25	8	0	0	0	0	0	0.95	1	0
team_286	2017—2021	1	1	1	1	5	1	1	2	1	2	1	0.9875	1	0
team_287	2017—2021	3	2	1	6	4.66667	3	0	0	0	0	0.333333	0.95	1	0
team_287	2018—2022	50	10	337	85	4.42	12	135	1.00741	214	1.70561	0.22	0.559524	3	0.68
team_288	2017—2021	31	9	30	31	4.67742	5	13	0.461538	20	0.9	0.193548	0.641791	2	0.354839
team_289	2004—2008	2	0	2	0	0	0	2	14	2	14	0	1	1	0
team_290	2017—2021	98	10	106	142	5.30612	19	42	0.619048	68	1.05882	0.306122	0.626437	3	0.438776
team_290	2018—2022	6	2	6	8	6	5	3	0	5	0	0.166667	0.938776	1	0
team_291	2017—2021	23	8	58	11	5.82609	9	14	0.714286	21	1.04762	0.130435	0.900901	2	0.565217
team_292	2004—2008	2	0	1	0	0	0	1	0	1	0	0	1	1	0
team_292	2005—2009	3	0	1	0	0.666667	0	2	6.5	2	6.5	0	0.333333	1	0
team_293	2017—2021	30	9	25	5	2.5	3	27	1.66667	31	1.54839	0.4	0.846715	2	0.866667
team_294	2004—2008	2	0	1	0	0	0	1	36	1	36	0	1	1	0
team_294	2005—2009	2	0	1	0	1	0	2	19	2	19	0	0	1	0
team_294	2006—2010	2	0	1	0	2	0	1	2	2	19	0	0	1	0
team_294	2007—2011	2	0	1	0	3	0	0	0	1	2	0	0	1	0
team_295	2017—2021	46	8	77	21	2.65217	9	34	2.29412	46	2.26087	0.217391	0.6	2	0.586957
team_296	2004—2008	2	0	1	0	0	0	1	14	1	14	0	1	1	0
team_296	2005—2009	2	0	1	0	1	0	1	14	1	14	0	0	1	0
team_296	2006—2010	2	0	1	0	2	0	0	0	1	14	0	0	1	0
team_296	2007—2011	2	0	1	0	3	0	0	0	0	0	0	0	1	0
team_296	2008—2012	2	0	1	0	4	0	0	0	0	0	0	0	1	0
team_297	2017—2021	1	0	2	3	13	3	0	0	0	0	0	0.981132	1	0
team_298	2017—2021	3	0	1	1	1.66667	1	1	0	1	0	0	0.981818	1	0
team_298	2018—2022	3	0	1	1	2.66667	1	1	0	1	0	0	0	1	0
team_299	2017—2021	1	0	4	1	14	1	0	0	1	0	0	0.9875	1	0
team_300	2004—2008	2	0	2	0	0	0	2	34.5	2	34.5	0	1	1	0
team_301	2004—2008	2	0	3	0	0	0	1	121	1	121	0	1	1	0
team_301	2005—2009	2	0	3	0	1	0	2	64	2	64	0	0	1	0
team_301	2006—2010	2	0	3	0	2	0	1	7	2	64	0	0	1	0
team_301	2007—2011	2	0	3	0	3	0	0	0	1	7	0	0	1	0
team_301	2008—2012	2	0	3	0	4	0	0	0	0	0	0	0	1	0
team_302	2017—2021	1	0	2	3	8	5	2	0	2	0	0	0.9875	1	0
team_303	2017—2021	4	0	2	1	2	2	1	0	1	0	0	0.95	1	0
team_303	2018—2022	5	0	2	1	2.4	2	1	0	2	0	0	0.2	1	0
team_304	2017—2021	9	2	15	7	4.77778	6	1	0	2	0	0.111111	0.901235	2	0.555556
team_305	2004—2008	4	0	2	0	0	0	1	12	1	12	0	1	1	0
team_305	2005—2009	4	0	2	0	1	0	1	12	1	12	0	0	1	0
team_305	2006—2010	4	0	2	0	2	0	0	0	1	12	0	0	1	0
team_305	2007—2011	4	0	2	0	3	0	0	0	0	0	0	0	1	0
team_305	2008—2012	4	0	2	0	4	0	0	0	0	0	0	0	1	0
team_306	2017—2021	5	2	1	3	3	1	3	1.33333	4	1	0.2	0.928571	1	0
team_306	2018—2022	67	6	47	140	4.28358	11	40	0.125	67	0.373134	0.38806	0.474747	3	0.656716
team_307	2017—2021	4	4	3	11	10.25	3	1	0	2	0	0.25	0.878788	1	0
team_307	2018—2022	4	4	2	15	11.25	3	1	0	1	0	0.25	0	1	0
team_308	2017—2021	8	1	5	4	4.5	2	8	0.125	10	0.7	0.125	0.942857	2	0.875
team_308	2018—2022	6	0	3	0	3.83333	0	3	0.333333	8	0.25	0	0.25	1	1
team_309	2003—2007	32	0	37	0	0.8125	0	11	13.8182	13	15.4615	0	0.84375	1	0.65625
team_309	2004—2008	46	0	64	0	1.58696	0	26	13.7308	27	13.7778	0	0.304348	1	0.565217
team_309	2005—2009	47	3	31	3	2.19149	2	15	6.53333	25	7	0.021277	0.644068	2	0.574468
team_309	2006—2010	71	0	71	7	3.02817	9	10	11.4	28	12.1786	0.028169	0.566265	2	0.732394
team_310	2004—2008	3	0	1	0	0	0	1	22	1	22	0	1	1	0
team_311	2017—2021	7	0	7	0	1.57143	0	3	0.333333	8	2.375	0	0.95	1	1
team_311	2018—2022	7	0	7	0	2.57143	0	0	0	3	0.333333	0	0	1	1
team_312	2017—2021	54	9	459	121	4.5	8	210	1.89524	313	2.52396	0.166667	0.732026	3	0.722222
team_313	2004—2008	2	0	2	0	0	0	1	4	1	4	0	1	1	0
team_313	2005—2009	3	0	2	0	0.666667	0	2	4	2	4	0	0.333333	1	0
team_314	2004—2008	3	0	1	0	0	0	1	0	1	0	0	1	1	0
team_314	2005—2009	3	0	1	0	1	0	1	0	1	0	0	0	1	0
team_314	2006—2010	3	0	1	0	2	0	0	0	1	0	0	0	1	0
team_314	2007—2011	3	0	1	0	3	0	0	0	0	0	0	0	1	0
team_314	2008—2012	3	0	1	0	4	0	0	0	0	0	0	0	1	0
team_315	2017—2021	7	3	17	4	4.42857	5	7	0.142857	11	1	0.285714	0.95	1	0
team_315	2018—2022	1	3	3	2	5	3	0	0	0	0	1	0.857143	1	0
team_316	2017—2021	11	4	29	25	5	4	20	0.85	31	1.54839	0.363636	0.796296	2	0.727273
team_316	2018—2022	20	5	32	25	5	4	7	0.571429	25	0.76	0.25	0.52381	2	0.65
team_317	2002—2006	2	0	3	0	3	0	0	0	0	0	0	0	1	0
team_317	2003—2007	2	0	3	0	4	0	0	0	0	0	0	0	1	0
team_318	2017—2021	50	6	90	39	3.68	10	52	0.576923	67	0.761194	0.18	0.683544	3	0.22
team_318	2018—2022	72	6	85	59	4.18056	22	40	0.475	47	0.531915	0.069444	0.739796	2	0.569444
team_319	2008—2012	6	0	2	0	0.666667	0	2	5.5	2	5.5	0	0.833333	1	1
team_319	2009—2013	6	0	2	1	1.66667	1	2	5.5	2	5.5	0	0	1	1
team_319	2010—2014	7	0	3	1	2.28571	1	3	5.66667	5	5.6	0	0.142857	2	0.857143
team_319	2011—2015	8	0	5	1	2.875	1	5	10.2	5	10.2	0	0.125	2	0.75
team_319	2012—2016	9	0	6	1	3.44444	1	5	10.2	8	8.5	0	0.111111	2	0.666667
team_319	2013—2017	69	8	129	256	4.26087	15	83	8.98795	129	8.67442	0.173913	0.822727	4	0.362319
team_319	2014—2018	23	4	48	175	8.30435	9	15	2.06667	25	2.36	0.26087	0.779661	1	0.217391
team_320	2004—2008	3	0	1	0	0	0	1	3	1	3	0	1	1	0
team_320	2005—2009	3	0	1	0	1	0	1	3	1	3	0	0	1	0
team_321	2017—2021	1	0	3	2	5	2	0	0	0	0	0	0.981481	1	0
team_322	2017—2021	7	0	5	0	2.57143	0	3	0.333333	5	0.6	0	0.87037	1	0.857143
team_323	2017—2021	1	0	4	4	6	2	1	1	1	1	0	0.75	1	0
team_324	2017—2021	4	1	6	3	4.75	2	1	0	1	0	0.25	0.975758	1	0
team_324	2018—2022	70	9	512	222	4.02857	17	223	0.627803	344	1.31105	0.171429	0.506024	3	0.757143
team_325	2004—2008	3	0	2	0	0	0	1	24	1	24	0	1	1	0
team_325	2005—2009	3	0	2	0	1	0	1	24	1	24	0	0	1	0
team_325	2006—2010	3	0	2	0	2	0	0	0	1	24	0	0	1	0
team_325	2007—2011	3	0	2	0	3	0	0	0	0	0	0	0	1	0
team_325	2008—2012	3	0	2	0	4	0	0	0	0	0	0	0	1	0
team_326	2004—2008	3	0	4	0	0	0	5	18.2	5	18.2	0	1	1	0
team_326	2005—2009	3	0	4	0	1	0	5	18.2	5	18.2	0	0	1	0
team_326	2006—2010	3	0	4	0	2	0	0	0	5	18.2	0	0	1	0
team_326	2007—2011	3	0	4	0	3	0	0	0	0	0	0	0	1	0
team_326	2008—2012	3	0	4	0	4	0	0	0	0	0	0	0	1	0
team_327	2004—2008	2	0	4	0	0	0	2	22	2	22	0	1	1	0
team_328	2017—2021	7	0	11	3	1	2	6	0.166667	6	0.166667	0	0.991736	1	0
team_328	2018—2022	14	8	24	14	4.57143	4	7	0.142857	14	0.428571	0.285714	0.820513	2	0.142857
team_329	2017—2021	18	9	27	25	5	11	7	0	13	1	0.222222	0.1	2	0
team_330	2004—2008	2	0	1	0	0	0	1	0	1	0	0	1	1	0
team_330	2005—2009	2	0	1	0	1	0	1	0	1	0	0	0	1	0
team_330	2006—2010	2	0	1	0	2	0	0	0	1	0	0	0	1	0
team_330	2007—2011	2	0	1	0	3	0	0	0	0	0	0	0	1	0
team_330	2008—2012	2	0	1	0	4	0	0	0	0	0	0	0	1	0
team_331	2004—2008	2	0	1	0	0	0	2	1	2	1	0	1	1	0
team_331	2005—2009	2	0	1	0	1	0	2	1	2	1	0	0	1	0
team_331	2006—2010	2	0	1	0	2	0	0	0	2	1	0	0	1	0
team_331	2007—2011	2	0	1	0	3	0	0	0	0	0	0	0	1	0
team_331	2008—2012	2	0	1	0	4	0	0	0	0	0	0	0	1	0
team_332	2017—2021	2	2	8	3	3	2	5	0	5	0	1	0.8	1	0
team_332	2018—2022	2	2	8	3	4	2	3	0	5	0	1	0	1	0
team_333	2002—2006	2	0	1	0	2	0	0	0	1	1	0	0	1	0
team_333	2003—2007	21	5	16	0	0.904762	0	9	20.3333	9	20.3333	0.095238	0.714286	1	0.571429
team_334	2017—2021	28	11	57	40	4.25	10	16	2.1875	32	1.78125	0.357143	0.566038	3	0.535714
team_335	2004—2008	3	0	2	0	0	0	2	6	2	6	0	1	1	0
team_335	2005—2009	3	0	2	0	1	0	2	6	2	6	0	0	1	0
team_335	2006—2010	3	0	2	0	2	0	0	0	2	6	0	0	1	0
team_335	2007—2011	3	0	2	0	3	0	0	0	0	0	0	0	1	0
team_335	2008—2012	3	0	2	0	4	0	0	0	0	0	0	0	1	0
team_336	2004—2008	4	0	1	0	0	0	1	0	1	0	0	1	1	0
team_336	2005—2009	4	0	1	0	1	0	1	0	1	0	0	0	1	0
team_336	2006—2010	5	0	2	0	1.6	0	1	3	2	1.5	0	0.2	1	0
team_336	2007—2011	5	0	2	0	2.6	0	1	3	1	3	0	0	1	0
team_336	2008—2012	5	0	2	0	3.6	0	0	0	1	3	0	0	1	0
team_336	2009—2013	4	0	2	2	4.25	5	1	1	1	1	0	0.714286	1	0
team_336	2010—2014	5	0	3	1	4.2	1	2	1.5	2	1.5	0	0.2	1	0
team_336	2011—2015	94	12	41	30	2.25532	10	52	3.32692	66	4.01515	0.202128	0.782895	4	0.308511
team_337	2017—2021	2	0	3	1	3.5	1	0	0	1	0	0	0.985816	1	0
team_337	2018—2022	2	1	3	1	4.5	1	0	0	0	0	0.5	0	1	0
team_338	2017—2021	4	4	6	2	4.5	1	0	0	0	0	0.5	0.97619	1	0
team_339	2004—2008	5	0	1	0	0	0	1	8	1	8	0	1	1	1
team_339	2005—2009	5	0	1	0	1	0	1	8	1	8	0	0	1	1
team_339	2006—2010	5	0	1	0	2	0	0	0	1	8	0	0	1	1
team_339	2007—2011	5	0	1	0	3	0	0	0	0	0	0	0	1	1
team_339	2008—2012	5	0	1	1	4	2	0	0	0	0	0	0	1	1
team_340	2017—2021	12	4	2	1	2.25	1	3	0.666667	4	1	0.166667	0.922535	1	0.416667
team_341	2017—2021	16	5	35	14	4.75	7	7	0.142857	11	1.09091	0.25	0.894366	2	0.375
team_342	2004—2008	2	0	4	0	0	0	3	7	3	7	0	1	1	0
team_343	2017—2021	21	7	5	26	2.61905	4	23	0.826087	25	0.84	0.190476	0.882759	1	0.428571
team_344	2017—2021	72	12	328	322	4.95833	16	184	1.20652	292	1.69863	0.333333	0.348315	3	0.430556
team_345	2004—2008	4	0	1	0	0	0	1	2	1	2	0	1	1	0
team_345	2005—2009	4	0	1	0	1	0	1	2	1	2	0	0	1	0
team_345	2006—2010	4	0	1	0	2	0	0	0	1	2	0	0	1	0
team_345	2007—2011	4	0	1	0	3	0	0	0	0	0	0	0	1	0
team_345	2008—2012	4	0	1	0	4	0	0	0	0	0	0	0	1	0
team_346	2004—2008	3	0	1	0	0	0	3	15.3333	3	15.3333	0	1	1	0
team_347	2017—2021	12	2	14	1	3.16667	1	3	1	5	4.2	0.083333	0.877551	2	0.75
team_348	2017—2021	4	0	3	1	5.25	1	1	0	1	0	0	0.9375	2	0
team_349	2017—2021	2	2	1	1	3	1	2	0.5	2	0.5	0.5	0.96875	2	0
team_349	2018—2022	2	2	1	1	4	1	0	0	2	0.5	0.5	0	2	0
team_350	2017—2021	1	0	3	7	12	4	0	0	0	0	0	0.8	1	0
team_351	2017—2021	12	4	5	8	6.08333	4	0	0	5	0.2	0.333333	0.923567	2	0
team_352	2004—2008	3	0	1	0	0	0	1	36	1	36	0	1	1	0
team_352	2005—2009	3	0	1	0	1	0	1	36	1	36	0	0	1	0
team_352	2006—2010	3	0	1	0	2	0	0	0	1	36	0	0	1	0
team_353	2017—2021	8	4	6	2	3.5	4	0	0	1	2	0.25	0.949045	1	0
team_353	2018—2022	8	4	6	5	4.5	4	0	0	0	0	0.375	0	1	0
team_354	2017—2021	3	0	3	1	3.66667	1	0	0	0	0	0	0.5	1	0
team_354	2018—2022	3	0	3	1	4.66667	1	0	0	0	0	0	0	1	0
team_355	2004—2008	4	4	8	0	0	0	4	18.25	4	18.25	0.5	1	1	0
team_356	2005—2009	2	0	4	0	0.5	0	3	31.6667	3	31.6667	0	0.5	1	0
team_356	2006—2010	2	0	4	0	1.5	0	3	2	4	24.25	0	0	1	0
team_356	2007—2011	2	0	4	0	2.5	0	1	2	3	2	0	0	1	0
team_356	2008—2012	2	0	6	0	3.5	0	2	8	3	6	0	0	1	0
team_356	2009—2013	2	0	6	1	4.5	1	2	8	2	8	0	0	1	0
team_356	2010—2014	1	0	3	3	6	2	0	0	2	8	0	0.5	1	0
team_357	2004—2008	2	0	3	0	0	0	1	1	1	1	0	1	1	0
team_357	2005—2009	2	0	3	0	1	0	1	1	1	1	0	0	1	0
team_357	2006—2010	2	0	3	0	2	0	0	0	1	1	0	0	1	0
team_357	2007—2011	62	4	63	19	2.72581	9	34	10.6176	52	11.2308	0.096774	0.735632	2	0.548387
team_358	2017—2021	9	6	2	2	1.22222	3	6	0.333333	6	0.333333	0.111111	0.969512	1	0.555556
team_359	2017—2021	1	0	4	2	5	2	0	0	0	0	0	0.990909	1	0
team_360	2017—2021	2	0	2	4	5	3	0	0	0	0	0	0.981818	1	0
team_361	2017—2021	4	0	1	8	9.5	5	0	0	0	0	0	0.428571	1	0
team_362	2005—2009	2	3	2	0	0.5	0	2	3	2	3	0.5	0.5	1	0
team_362	2006—2010	2	3	2	0	1.5	0	1	4	2	3	0.5	0	1	0
team_362	2007—2011	2	3	2	0	2.5	0	0	0	1	4	0.5	0	1	0
team_363	2017—2021	2	0	1	2	11	2	0	0	0	0	0	0.972603	2	0
team_364	2017—2021	5	6	1	9	5	4	2	0.5	2	0.5	0.4	0.945946	1	0
team_365	2004—2008	2	0	1	0	0	0	1	21	1	21	0	1	1	0
team_365	2005—2009	2	0	3	0	1	0	2	13	2	13	0	0	1	0
team_365	2006—2010	2	0	3	0	2	0	1	5	2	13	0	0	1	0
team_365	2007—2011	2	0	3	0	3	0	0	0	1	5	0	0	1	0
team_365	2008—2012	2	0	3	0	4	0	0	0	0	0	0	0	1	0
team_365	2009—2013	1	0	2	1	5	1	0	0	0	0	0	0.5	1	0
team_366	2017—2021	2	0	1	1	3.5	1	0	0	1	0	0	0.957447	1	0
team_366	2018—2022	2	0	1	1	4.5	1	0	0	0	0	0	0	1	0
team_367	2004—2008	2	2	1	0	0	0	1	3	1	3	0.5	1	1	0
team_368	2017—2021	1	0	1	4	7	1	0	0	0	0	0	0.989899	1	0
team_369	2017—2021	2	0	4	7	10	4	0	0	0	0	0	0.979798	2	0
team_369	2018—2022	97	13	81	105	4.13402	10	50	0.28	74	1.05405	0.216495	0.469565	4	0.670103
team_370	2017—2021	4	0	6	6	6	2	0	0	0	0	0	0.939394	1	0
team_371	2004—2008	2	0	1	0	0	0	1	15	1	15	0	1	1	0
team_371	2005—2009	2	3	1	0	1	0	1	15	1	15	1	0	1	0
team_371	2006—2010	2	3	1	0	2	0	0	0	1	15	1	0	1	0
team_371	2007—2011	2	3	1	0	3	0	0	0	0	0	1	0	1	0
team_372	2004—2008	3	0	2	0	0	0	1	11	1	11	0	1	1	0
team_372	2005—2009	12	2	13	0	0.25	0	10	5	10	5	0.083333	0.75	1	0.666667
team_373	2017—2021	1	0	1	1	5	2	0	0	0	0	0	0.979167	1	0
team_374	2017—2021	11	2	11	7	4.81818	3	3	3	5	1.8	0.090909	0.083333	1	0
team_374	2018—2022	8	0	8	2	4.875	3	1	3	2	4.5	0	0.272727	1	0
team_375	2004—2008	3	0	1	0	0	0	1	41	1	41	0	1	1	0
team_375	2005—2009	3	0	1	0	1	0	1	41	1	41	0	0	1	0
team_375	2006—2010	3	0	1	0	2	0	0	0	1	41	0	0	1	0
team_375	2007—2011	3	2	1	0	3	0	0	0	0	0	0.333333	0	1	0
team_376	2017—2021	7	0	1	5	2.85714	3	1	0	1	0	0	0.994048	1	1
team_377	2017—2021	1	0	1	1	5	3	1	1	1	1	0	0.993827	1	0
team_378	2004—2008	2	0	1	0	0	0	1	18	1	18	0	1	1	0
team_378	2005—2009	2	0	1	0	1	0	1	18	1	18	0	0	1	0
team_378	2006—2010	2	0	1	0	2	0	0	0	1	18	0	0	1	0
team_378	2007—2011	2	0	1	0	3	0	0	0	0	0	0	0	1	0
team_378	2008—2012	2	0	1	0	4	0	0	0	0	0	0	0	1	0
team_379	2017—2021	5	0	5	1	4	2	1	0	2	0.5	0	0.97479	1	0.4
team_380	2017—2021	4	2	2	6	2.25	2	1	0	1	0	0.5	0.991667	1	0
team_381	2005—2009	6	0	9	0	0.166667	0	9	22.4444	9	22.4444	0	0.833333	1	0
team_382	2017—2021	3	5	2	0	0.666667	0	2	0.5	2	0.5	0.333333	0.983051	1	0
team_383	2017—2021	8	4	13	33	6.625	3	4	1	8	0.625	0.125	0.931624	2	0.75
team_384	2005—2009	12	0	2	1	0.416667	1	2	5.5	2	5.5	0	0.952381	1	1
team_384	2006—2010	14	0	3	1	1.21429	1	3	5	3	5	0	0.142857	1	0.857143
team_384	2007—2011	18	0	3	1	1.72222	1	2	4.5	4	5	0	0.222222	1	0.888889
team_385	2005—2009	13	1	1	1	0.846154	2	5	20.2	5	20.2	0.153846	0.888889	2	0.384615
team_386	2005—2009	3	0	1	2	3.33333	5	0	0	1	4	0	0.947368	1	0
team_386	2006—2010	3	0	1	2	4.33333	5	0	0	0	0	0	0	1	0
team_386	2007—2011	3	0	1	2	5.33333	5	0	0	0	0	0	0	1	0
team_387	2017—2021	38	13	200	123	5.18421	9	148	1.10811	179	1.46369	0.315789	0.732824	2	0.710526
team_387	2018—2022	43	16	244	133	5.97674	9	126	0.436508	215	0.855814	0.325581	0.23913	2	0.627907
team_388	2017—2021	5	1	6	4	3.8	2	0	0	1	1	0.2	0.951456	1	0
team_388	2018—2022	4	1	5	4	4.5	3	0	0	0	0	0.25	0.2	1	0
team_389	2017—2021	2	0	2	3	6	1	0	0	0	0	0	0.980583	1	0
team_389	2018—2022	2	0	2	3	7	1	0	0	0	0	0	0	1	0
team_390	2002—2006	3	0	1	0	2	0	0	0	1	11	0	0	1	0
team_390	2003—2007	3	0	1	0	3	0	0	0	0	0	0	0	1	0
team_390	2004—2008	3	0	1	0	4	0	0	0	0	0	0	0	1	0
team_391	2005—2009	48	0	68	5	2.20833	3	20	15.5	31	14.9032	0	0.192308	1	0.479167
team_392	2005—2009	1	0	2	1	5	1	0	0	0	0	0	0.8	1	0
team_393	2005—2009	3	0	1	3	4.33333	4	0	0	0	0	0	0.938776	1	0
team_393	2006—2010	3	0	1	3	5.33333	4	0	0	0	0	0	0	1	0
team_394	2017—2021	2	0	3	1	4.5	1	0	0	0	0	0	0.980198	1	0
team_395	2005—2009	3	0	6	3	4.66667	4	0	0	0	0	0	0.938776	1	0
team_396	2017—2021	2	0	1	4	6	3	1	5	1	5	0	0.989848	1	0
team_396	2018—2022	72	10	101	140	6.20833	13	68	0.161765	130	0.6	0.319444	0.413793	4	0.652778
team_397	2017—2021	2	0	1	3	6	1	1	1	1	1	0	0.5	1	0
team_397	2018—2022	2	0	1	3	7	1	1	1	2	1	0	0	1	0
team_398	2017—2021	2	0	5	1	4	1	1	0	2	0	0	0.5	1	0
team_398	2018—2022	4	2	5	1	6	1	1	0	2	0	0.25	0.5	1	0
team_399	2005—2009	29	2	12	4	0.793103	4	13	20.8462	16	26.625	0.137931	0.714286	1	0.62069
team_399	2006—2010	33	2	10	6	1.81818	6	11	16.9091	17	18.7059	0.121212	0.121212	1	0.545455
team_399	2007—2011	37	2	12	6	2.54054	6	10	8.2	18	13.5	0.108108	0.108108	1	0.486486
team_399	2008—2012	3	0	1	1	3.66667	2	0	0	0	0	0	0.918919	1	0
team_399	2009—2013	3	0	1	1	4.66667	2	0	0	0	0	0	0	1	0
team_399	2010—2014	2	0	1	1	2.5	1	1	1	1	1	0	0.75	1	0
team_399	2011—2015	2	0	1	1	3.5	1	1	1	1	1	0	0	1	0
team_399	2012—2016	2	0	1	1	4.5	1	0	0	1	1	0	0	1	0
team_399	2013—2017	2	0	1	1	5.5	1	0	0	0	0	0	0	1	0
team_399	2014—2018	2	0	1	1	6.5	1	0	0	0	0	0	0	1	0
team_399	2015—2019	2	0	1	1	2.5	1	1	0	1	0	0	0.666667	1	0
team_399	2016—2020	110	14	111	30	2.77273	8	42	2.90476	59	2.69492	0.2	0.613636	9	0.463636
team_399	2017—2021	111	14	98	141	4.36036	23	35	0.485714	54	1.03704	0.243243	0.742515	7	0.306306
team_399	2018—2022	77	13	104	24	2.33766	7	47	0.468085	62	0.854839	0.233766	0.885906	2	0.636364
team_400	2017—2021	15	3	11	12	3.33333	5	6	0.333333	7	0.428571	0.2	0.948864	3	0.333333
team_400	2018—2022	10	3	6	2	2	1	6	0	7	0	0.3	0.684211	3	0
team_401	2017—2021	3	2	2	1	1.66667	1	1	0	1	0	0.333333	0.994186	1	0
team_402	2017—2021	2	0	1	3	11.5	1	0	0	1	1	0	0.978495	1	0
team_402	2018—2022	2	0	1	1	12.5	1	0	0	0	0	0	0	1	0
team_403	2017—2021	18	7	59	43	3.22222	4	41	0.853659	51	1.35294	0.388889	0.910448	3	0.777778
team_404	2017—2021	3	0	2	1	3.66667	1	0	0	0	0	0	0.976563	1	0
team_404	2018—2022	3	0	2	1	4.66667	1	0	0	0	0	0	0	1	0
team_405	2017—2021	3	0	3	0	0	0	1	0	1	0	0	1	1	0
team_406	2017—2021	3	0	1	0	0	0	1	0	1	0	0	1	1	0
team_406	2018—2022	3	0	1	0	1	0	1	0	1	0	0	0	1	0
team_407	2017—2021	2	0	5	0	0	0	2	0	2	0	0	1	1	0
team_407	2018—2022	2	0	5	0	1	0	2	0	2	0	0	0	1	0
team_408	2017—2021	3	0	1	0	0	0	1	0	1	0	0	1	1	0
team_409	2017—2021	6	2	7	6	2.83333	3	3	0	3	0	0.166667	1	1	0
team_410	2017—2021	2	0	1	0	0	0	1	1	1	1	0	1	1	0
team_410	2018—2022	2	0	1	0	1	0	1	1	1	1	0	0	1	0
team_411	2017—2021	5	0	6	0	3.6	0	2	0	2	0	0	1	1	0
team_411	2018—2022	5	0	6	0	4.6	0	2	0	2	0	0	0	1	0
team_412	2017—2021	3	0	1	0	5.33333	0	1	1	1	1	0	1	1	0
team_412	2018—2022	3	0	1	0	6.33333	0	1	1	1	1	0	0	1	0
team_413	2017—2021	4	4	1	0	0	0	1	0	1	0	0.25	1	1	0
team_413	2018—2022	4	3	1	0	1	0	1	0	1	0	0.25	0	1	0
team_414	2017—2021	4	0	3	0	0	0	1	0	1	0	0	1	1	0
team_414	2018—2022	4	0	3	0	1	0	1	0	1	0	0	0	1	0
team_415	2017—2021	2	0	3	0	0	0	1	3	1	3	0	1	1	0
team_415	2018—2022	2	0	3	0	1	0	1	3	1	3	0	0	1	0
team_416	2017—2021	4	0	1	0	0	0	1	0	1	0	0	1	1	0
team_416	2018—2022	4	0	1	0	1	0	1	0	1	0	0	0	1	0
team_417	2017—2021	3	0	1	0	0	0	1	2	1	2	0	1	1	0
team_417	2018—2022	3	0	1	0	1	0	2	1	2	1	0	0	1	0
team_418	2002—2006	3	0	8	0	1	0	2	38	2	38	0	0	1	0
team_418	2003—2007	3	0	8	0	2	0	1	4	3	26.6667	0	0	1	0
team_418	2004—2008	3	0	8	0	3	0	1	4	1	4	0	0	1	0
team_418	2005—2009	3	0	8	0	4	0	0	0	1	4	0	0	1	0
team_418	2006—2010	1	0	1	1	5	1	0	0	0	0	0	0.666667	1	0
team_419	2017—2021	2	0	1	0	0	0	1	2	1	2	0	1	1	0
team_419	2018—2022	2	0	1	0	1	0	1	2	1	2	0	0	1	0
team_420	2017—2021	2	0	2	0	0	0	1	3	1	3	0	1	1	0
team_420	2018—2022	2	0	2	0	1	0	1	3	1	3	0	0	1	0
team_421	2017—2021	2	0	2	0	0	0	1	0	1	0	0	1	1	0
team_422	2017—2021	2	0	1	0	0	0	1	1	1	1	0	1	1	0
team_422	2018—2022	2	0	1	0	1	0	1	1	1	1	0	0	1	0
team_423	2017—2021	2	0	1	0	0	0	1	0	1	0	0	1	1	0
team_423	2018—2022	2	0	1	0	1	0	1	0	1	0	0	0	1	0
team_424	2017—2021	2	0	3	1	3	1	1	3	1	3	0	1	1	0
team_424	2018—2022	2	2	5	1	4	1	2	1.5	2	1.5	0.5	0	1	0
team_425	2017—2021	3	3	1	0	0	0	1	0	1	0	1	1	1	0
team_425	2018—2022	3	3	1	0	1	0	1	0	1	0	1	0	1	0
team_426	2017—2021	3	0	2	0	0	0	1	0	1	0	0	1	2	0
team_426	2018—2022	3	0	2	0	1	0	1	0	1	0	0	0	2	0
team_427	2017—2021	2	1	1	0	0	0	1	0	1	0	1	1	1	0
team_428	2017—2021	3	0	3	0	0	0	1	3	1	3	0	1	1	0
team_428	2018—2022	3	0	3	0	1	0	1	3	1	3	0	0	1	0
team_429	2017—2021	8	4	6	0	0	0	4	1.5	4	1.5	0.75	1	1	0.625
team_429	2018—2022	11	4	13	0	0	0	7	0.857143	7	0.857143	0.727273	0.272727	1	0.454545
team_430	2017—2021	5	1	2	1	1.4	1	1	0	1	0	0.2	1	1	1
team_430	2018—2022	5	1	5	1	2.4	1	3	0	3	0	0.2	0	1	1
team_431	2017—2021	7	7	2	0	0	0	2	0	2	0	0.571429	1	1	0.714286
team_431	2018—2022	7	7	2	0	1	0	2	0	2	0	0.571429	0	1	0.714286
team_432	2017—2021	2	0	2	1	3.5	1	1	0	1	0	0	1	1	0
team_433	2017—2021	2	0	1	0	0	0	1	0	1	0	0	1	1	0
team_433	2018—2022	2	0	2	0	1	0	2	0	2	0	0	0	1	0
team_434	2017—2021	2	2	1	1	4	1	1	0	1	0	0.5	1	1	0
team_434	2018—2022	2	2	1	1	5	1	1	0	1	0	0.5	0	1	0
team_435	2017—2021	2	0	1	2	6	2	1	0	1	0	0	1	2	0
team_435	2018—2022	2	0	1	0	7	0	1	0	1	0	0	0	2	0
team_436	2017—2021	2	0	1	1	10	2	1	0	1	0	0	1	1	0
team_437	2017—2021	5	0	2	0	0	0	1	3	1	3	0	1	1	1
team_437	2018—2022	5	0	2	0	1	0	1	3	1	3	0	0	1	1
team_438	2017—2021	4	0	4	1	1.75	1	2	0	2	0	0	1	1	0
team_439	2017—2021	4	3	3	0	0	0	1	0	1	0	0.75	1	1	0
team_439	2018—2022	4	3	3	0	1	0	1	0	1	0	0.75	0	1	0
team_440	2005—2009	8	0	14	0	3.75	0	0	0	2	11	0	0.466667	1	0.75
team_441	2017—2021	2	1	2	0	0	0	2	1.5	2	1.5	1	1	1	0
team_441	2018—2022	2	3	2	0	1	0	2	1.5	2	1.5	1	0	1	0
team_442	2017—2021	2	0	2	0	0	0	1	2	1	2	0	1	1	0
team_442	2018—2022	2	0	3	0	1	0	3	0.666667	3	0.666667	0	0	1	0
team_443	2017—2021	2	0	1	0	0	0	1	0	1	0	0	1	1	0
team_443	2018—2022	40	11	34	23	3.075	9	16	0.25	26	0.961538	0.275	0.769231	3	0.6
team_444	2017—2021	3	2	2	0	0	0	1	2	1	2	0.333333	1	1	0
team_444	2018—2022	3	1	2	0	1	0	1	2	1	2	0.333333	0	1	0
team_445	2017—2021	2	0	2	0	0	0	1	4	1	4	0	1	1	0
team_445	2018—2022	2	0	2	0	1	0	1	4	1	4	0	0	1	0
team_446	2018—2022	3	0	4	1	2.66667	1	3	0.333333	3	0.333333	0	0.666667	1	0
team_447	2005—2009	3	0	2	0	0	0	2	37.5	2	37.5	0	1	1	0
team_447	2006—2010	5	0	2	0	0.6	0	4	24	4	24	0	0.4	1	0
team_447	2007—2011	5	0	2	0	1.6	0	2	10.5	4	24	0	0	1	0
team_447	2008—2012	5	0	2	0	2.6	0	0	0	2	10.5	0	0	1	0
team_447	2009—2013	5	0	2	0	3.6	0	0	0	0	0	0	0	1	0
team_447	2010—2014	3	0	1	2	4.33333	2	0	0	0	0	0	0.4	1	0
team_448	2017—2021	3	2	2	0	0	0	2	0.5	2	0.5	0.333333	1	1	0
team_448	2018—2022	3	0	2	0	1	0	3	0.666667	3	0.666667	0	0	1	0
team_449	2017—2021	2	0	5	0	0	0	3	0.333333	3	0.333333	0	1	1	0
team_450	2017—2021	3	3	1	0	0	0	1	0	1	0	1	1	2	0
team_450	2018—2022	3	3	2	0	1	0	2	2	2	2	1	0	2	0
team_451	2017—2021	2	0	1	1	5.5	1	1	1	1	1	0	1	1	0
team_451	2018—2022	2	1	1	0	6.5	0	1	1	1	1	0.5	0	1	0
team_452	2017—2021	6	0	2	0	0	0	1	0	1	0	0	1	1	1
team_453	2018—2022	3	0	3	0	0.333333	0	3	0	3	0	0	0.666667	1	0
team_454	2017—2021	2	0	2	0	0	0	1	1	1	1	0	1	1	0
team_454	2018—2022	43	6	62	23	3.16279	11	21	0.333333	27	0.37037	0.162791	0.384615	1	0.372093
team_455	2017—2021	2	1	4	0	0	0	1	0	1	0	0.5	1	1	0
team_456	2017—2021	3	1	1	0	0	0	1	0	1	0	0.333333	1	1	0
team_457	2017—2021	2	4	2	0	0	0	1	0	1	0	0.5	1	1	0
team_457	2018—2022	3	4	3	0	0.666667	0	2	0	2	0	0.333333	0.333333	1	0
team_458	2017—2021	2	0	3	0	0	0	1	0	1	0	0	1	1	0
team_458	2018—2022	4	0	4	0	0.5	0	2	0	2	0	0	0.5	1	0
team_459	2007—2011	3	0	2	0	0.666667	0	1	13	2	10.5	0	0.666667	1	0
team_459	2008—2012	165	8	97	25	2.30909	13	106	7.68868	139	9.17266	0.066667	0.668317	3	0.618182
team_460	2017—2021	3	0	1	0	0	0	1	0	1	0	0	1	1	0
team_461	2017—2021	2	0	1	0	0	0	1	0	1	0	0	1	1	0
team_461	2018—2022	2	0	1	0	1	0	1	0	1	0	0	0	1	0
team_462	2017—2021	3	0	2	0	0	0	2	0	2	0	0	1	2	0
team_463	2018—2022	113	15	159	110	4.57522	15	72	0.291667	102	0.705882	0.238938	0.554054	7	0.60177
team_464	2017—2021	2	3	1	1	3.5	2	1	0	1	0	0.5	1	1	0
team_464	2018—2022	2	1	1	1	4.5	2	2	0	2	0	0.5	0	1	0
team_465	2017—2021	3	2	2	0	0	0	1	0	1	0	0.666667	1	1	0
team_465	2018—2022	3	2	2	0	1	0	1	0	1	0	0.666667	0	1	0
team_466	2017—2021	2	0	2	0	0	0	1	0	1	0	0	1	1	0
team_467	2017—2021	3	2	1	0	0	0	1	0	1	0	0.666667	1	1	0
team_468	2017—2021	2	3	1	4	3.5	3	1	1	1	1	0.5	1	1	0
team_469	2017—2021	2	2	2	0	0	0	1	1	1	1	1	1	1	0
team_469	2018—2022	2	2	2	0	1	0	1	1	1	1	1	0	1	0
team_470	2017—2021	4	0	1	1	1.75	1	2	0	2	0	0	1	1	0
team_470	2018—2022	4	0	1	1	2.75	1	2	0	2	0	0	0	1	0
team_471	2017—2021	4	3	1	0	0	0	1	1	1	1	0.25	1	2	0
team_471	2018—2022	7	3	2	0	0.571429	0	4	0.25	4	0.25	0.142857	0.428571	2	0
team_472	2005—2009	3	0	4	0	0	0	3	1.66667	3	1.66667	0	1	1	0
team_472	2006—2010	3	0	4	0	1	0	3	1.66667	3	1.66667	0	0	1	0
team_472	2007—2011	75	4	69	3	1.76	4	49	11.1429	85	14.3647	0.2	0.36	2	0.426667
team_473	2017—2021	2	0	1	0	0	0	1	0	1	0	0	1	1	0
team_473	2018—2022	2	0	1	0	1	0	1	0	1	0	0	0	1	0
team_474	2018—2022	73	8	212	204	4.9863	29	68	0.485294	97	0.690722	0.150685	0.571429	3	0.69863
team_475	2017—2021	2	0	3	0	0	0	1	0	1	0	0	1	1	0
team_476	2017—2021	2	0	1	0	0	0	1	0	1	0	0	1	1	0
team_476	2018—2022	2	0	1	0	1	0	1	0	1	0	0	0	1	0
team_477	2017—2021	3	1	1	1	2.33333	1	1	0	1	0	0.666667	1	1	0
team_477	2018—2022	3	1	1	1	3.33333	1	1	0	1	0	0.666667	0	1	0
team_478	2004—2008	2	0	5	0	1.5	0	2	14	2	14	0	0.5	1	0
team_478	2005—2009	2	0	5	0	2.5	0	1	12	2	14	0	0	1	0
team_478	2006—2010	2	0	1	1	3.5	3	0	0	1	12	0	0	1	0
team_478	2007—2011	2	0	1	1	4.5	3	0	0	0	0	0	0	1	0
team_478	2008—2012	2	0	1	2	5.5	3	0	0	0	0	0	0	1	0
team_479	2017—2021	2	0	1	0	5	0	1	0	1	0	0	1	1	0
team_479	2018—2022	2	0	1	0	6	0	1	0	1	0	0	0	1	0
team_480	2017—2021	4	3	1	0	0	0	1	1	1	1	0.25	1	1	0
team_481	2017—2021	2	0	1	0	0	0	1	0	1	0	0	1	1	0
team_481	2018—2022	2	0	1	0	1	0	1	0	1	0	0	0	1	0
team_482	2017—2021	3	0	1	0	0	0	1	0	1	0	0	1	1	0
team_482	2018—2022	3	0	1	0	1	0	1	0	1	0	0	0	1	0
team_483	2017—2021	2	3	2	1	3.5	1	1	0	1	0	0.5	1	1	0
team_484	2018—2022	15	2	4	22	6.33333	13	1	0	4	0.75	0.133333	0.864865	1	0
team_485	2006—2010	3	0	4	0	0.333333	0	3	11.6667	3	11.6667	0	0.666667	1	0
team_485	2007—2011	3	0	4	0	1.33333	0	2	3.5	3	11.6667	0	0	1	0
team_485	2008—2012	100	9	135	106	2.88	12	70	13.3571	109	16.4128	0.1	0.743902	3	0.64
team_486	2005—2009	2	0	1	0	0	0	1	8	1	8	0	1	1	0
team_486	2006—2010	2	0	1	0	1	0	1	8	1	8	0	0	1	0
team_486	2007—2011	2	0	1	0	2	0	0	0	1	8	0	0	1	0
team_486	2008—2012	2	0	1	0	3	0	0	0	0	0	0	0	1	0
team_486	2009—2013	2	0	1	0	4	0	0	0	0	0	0	0	1	0
team_487	2018—2022	18	6	23	44	5.33333	11	8	0.75	12	0.75	0.277778	0.75	2	0.888889
team_488	2018—2022	51	8	46	57	4.62745	10	17	0.647059	24	0.5	0.294118	0.791045	7	0.352941
team_489	2018—2022	72	12	67	62	3.79167	9	46	0.478261	58	0.586207	0.333333	0.577982	3	0.75
team_490	2018—2022	14	9	15	17	4.28571	11	8	0.25	10	0.6	0.214286	0.957447	2	0.642857
team_491	2005—2009	2	0	1	0	0	0	1	10	1	10	0	1	1	0
team_492	2018—2022	5	5	5	7	2.8	7	4	0	4	0	0.6	0.993333	1	0.2
team_493	2018—2022	73	11	145	74	3.90411	24	54	0.240741	76	0.315789	0.219178	0.675926	5	0.643836
team_494	2018—2022	2	0	2	1	3	1	1	0	1	0	0	0.989011	1	0
team_495	2018—2022	25	9	59	79	4.52	10	29	0.172414	40	0.575	0.64	0.932836	2	0.56
team_496	2018—2022	134	17	490	495	4.79104	17	213	0.450704	308	0.626623	0.380597	0.526316	9	0.701493
team_497	2018—2022	1	0	2	8	9	4	1	0	1	0	0	0.985915	1	0
team_498	2018—2022	4	0	1	5	4.75	2	0	0	0	0	0	0.8	1	0
team_499	2018—2022	3	0	1	4	6	2	0	0	0	0	0	0.909091	1	0
team_500	2018—2022	1	0	1	9	9	2	0	0	1	3	0	0.888889	1	0
team_501	2018—2022	3	0	1	3	5	2	2	0	2	0	0	0.976471	1	0
team_502	2018—2022	2	0	1	1	4.5	1	0	0	0	0	0	0.777778	1	0
team_503	2018—2022	88	12	151	97	4.71591	20	64	0.359375	92	0.815217	0.227273	0.807692	3	0.681818
team_504	2018—2022	2	0	2	13	11	3	0	0	0	0	0	0.333333	1	0
team_505	2018—2022	32	11	39	17	4.8125	7	10	0.2	16	0.8125	0.34375	0.872549	4	0.4375
team_506	2018—2022	72	11	87	73	4.08333	14	38	0.394737	54	0.611111	0.375	0.729858	5	0.625
team_507	2005—2009	4	0	5	0	0	0	2	27.5	2	27.5	0	1	1	0
team_507	2006—2010	36	4	24	0	0.666667	0	28	31.7857	32	29.3438	0.083333	0.85	3	0.444444
team_507	2007—2011	60	6	66	16	2.45	9	37	7.45946	59	9.59322	0.216667	0.579545	5	0.616667
team_508	2018—2022	11	6	5	18	4.54545	12	1	3	2	2	0.454545	0.943878	2	0.545455
team_509	2018—2022	47	12	357	152	4.87234	8	157	0.636943	247	1.04049	0.191489	0.742424	2	0.510638
team_510	2018—2022	2	1	2	2	5	5	0	0	0	0	0.5	0.994924	2	0
team_511	2018—2022	1	3	1	9	6	3	0	0	0	0	1	0.994898	1	0
team_512	2018—2022	4	3	6	7	7.5	3	0	0	4	1.5	0.25	0.944444	1	0
team_513	2018—2022	1	0	1	2	6	2	0	0	0	0	0	0.988095	1	0
team_514	2018—2022	75	10	67	89	0	14	51	0.333333	83	0.783133	0.266667	0.798883	2	0.64
team_515	2018—2022	8	3	9	4	4.75	3	4	1.25	4	1.25	0.375	0.222222	2	0.125
team_516	2018—2022	1	0	1	3	5	1	0	0	0	0	0	0.9	1	0
team_517	2018—2022	4	3	8	0	0.5	0	6	0	6	0	0.25	0.974684	1	0.25
team_518	2018—2022	3	0	8	3	5.33333	4	0	0	0	0	0	0.961039	1	0
team_519	2005—2009	3	3	2	0	0	0	1	15	1	15	0.333333	1	1	0
team_519	2006—2010	3	3	2	0	1	0	1	15	1	15	0.333333	0	1	0
team_519	2007—2011	3	3	2	0	2	0	0	0	1	15	0.333333	0	1	0
team_519	2008—2012	3	3	2	0	3	0	0	0	0	0	0.666667	0	1	0
team_519	2009—2013	3	3	2	0	4	0	0	0	0	0	0.333333	0	1	0
team_520	2018—2022	3	2	1	0	1	0	1	0	1	0	0.333333	0.961039	1	0
team_521	2018—2022	2	0	3	1	4.5	1	0	0	0	0	0	0.969697	1	0
team_522	2018—2022	15	2	20	9	3.66667	6	7	0.142857	8	0.25	0.733333	0.8	1	0
team_523	2018—2022	24	6	54	19	2.95833	14	22	0.363636	23	0.347826	0.125	0.865854	3	0.541667
team_524	2005—2009	3	0	2	0	0	0	3	2.66667	3	2.66667	0	1	1	0
team_525	2018—2022	8	1	23	18	9	7	15	0.066667	16	0.1875	0.125	0.766667	1	1
team_526	2018—2022	75	11	116	49	3.12	23	59	1.38983	79	1.58228	0.08	0.706522	3	0.666667
team_527	2018—2022	1	0	1	2	7	2	1	0	1	0	0	0.994286	1	0
team_528	2018—2022	2	0	3	5	8.5	5	1	0	2	1.5	0	0.988571	1	0
team_529	2018—2022	2	4	1	7	8	2	0	0	0	0	1	0.988571	1	0
team_530	2018—2022	1	0	6	1	5	1	1	0	1	0	0	0.994286	1	0
team_531	2018—2022	45	8	221	115	4.91111	10	148	0.412162	236	1.22034	0.288889	0.852632	2	0.555556
team_532	2018—2022	1	0	3	4	6	3	0	0	1	0	0	0.986842	1	0
team_533	2018—2022	4	3	2	8	6.75	5	0	0	0	0	0.25	0.935484	1	0
team_534	2005—2009	7	0	1	0	0	0	1	0	1	0	0	1	1	1
team_534	2006—2010	7	0	1	0	1	0	1	0	1	0	0	0	1	1
team_534	2007—2011	7	0	1	0	2	0	0	0	1	0	0	0	1	1
team_535	2018—2022	1	0	1	3	8	1	0	0	0	0	0	0.983871	1	0
team_536	2018—2022	36	6	41	10	2.97222	9	21	0.380952	22	0.5	0.138889	0.716418	2	0.722222
team_537	2018—2022	5	2	9	19	5.6	9	4	0	6	0	0.4	0.722222	2	0
team_538	2018—2022	59	12	113	39	3.52542	11	45	0.244444	58	0.568965	0.20339	0.852632	5	0.38983
team_539	2018—2022	52	15	98	41	2.57692	19	30	0.533333	40	1	0.596154	0.737288	6	0.730769
team_540	2005—2009	2	0	1	0	0	0	1	4	1	4	0	1	1	0
team_540	2006—2010	2	0	2	0	1	0	2	4.5	2	4.5	0	0	1	0
team_540	2007—2011	2	0	2	0	2	0	1	5	2	4.5	0	0	1	0
team_540	2008—2012	2	0	2	0	3	0	0	0	1	5	0	0	1	0
team_540	2009—2013	2	0	2	0	4	0	0	0	0	0	0	0	1	0
team_540	2010—2014	1	0	1	1	5	1	0	0	0	0	0	0.5	1	0
team_541	2018—2022	47	8	63	27	3.76596	10	27	0.518519	34	0.764706	0.212766	0.862069	2	0.404255
team_542	2018—2022	14	7	17	8	3.64286	5	6	0	10	0	0.285714	0.571429	2	0.357143
team_543	2018—2022	1	0	1	3	8	1	0	0	1	1	0	0.990385	1	0
team_544	2005—2009	3	0	2	0	0	0	2	3.5	2	3.5	0	1	1	0
team_544	2006—2010	3	0	2	0	1	0	2	3.5	2	3.5	0	0	1	0
team_544	2007—2011	3	0	3	0	2	0	1	0	3	2.33333	0	0	1	0
team_544	2008—2012	3	0	3	0	3	0	1	0	1	0	0	0	1	0
team_545	2018—2022	77	17	74	54	2.80519	14	45	0.466667	61	0.721311	0.324675	0.824645	3	0.402597
team_546	2018—2022	1	0	8	9	10	2	3	0	6	0.333333	0	0.993151	1	0
team_547	2006—2010	2	0	2	0	0.5	0	2	5.5	2	5.5	0	0.5	1	0
team_547	2007—2011	2	0	2	0	1.5	0	1	11	2	5.5	0	0	1	0
team_547	2008—2012	2	0	2	0	2.5	0	0	0	1	11	0	0	1	0
team_547	2009—2013	2	0	2	0	3.5	0	0	0	0	0	0	0	1	0
team_547	2010—2014	2	0	1	1	4.5	1	0	0	0	0	0	0	1	0
team_548	2018—2022	3	0	1	1	3.66667	3	0	0	0	0	0	0.974359	1	0
team_549	2018—2022	2	0	8	3	5	2	0	0	1	2	0	0.982906	1	0
team_550	2018—2022	5	5	3	1	4.6	2	0	0	0	0	0.2	0.833333	1	1
team_551	2018—2022	3	2	1	3	3.66667	2	1	0	1	0	0.333333	0.9	1	0
team_552	2018—2022	1	0	2	3	6	3	0	0	0	0	0	0.96875	1	0
team_553	2018—2022	2	0	3	2	3.5	2	0	0	2	1.5	0	0.714286	2	0
team_554	2018—2022	18	3	8	8	4.33333	2	0	0	9	2.11111	0.166667	0.852459	2	0.722222
team_555	2005—2009	2	0	1	0	0	0	1	2	1	2	0	1	1	0
team_555	2006—2010	2	0	1	0	1	0	1	2	1	2	0	0	1	0
team_555	2007—2011	2	0	1	0	2	0	0	0	1	2	0	0	1	0
team_555	2008—2012	2	0	1	0	3	0	0	0	0	0	0	0	1	0
team_555	2009—2013	2	0	1	0	4	0	0	0	0	0	0	0	1	0
team_556	2018—2022	8	5	10	6	6.875	5	1	0	1	0	0.25	0.934426	3	0.75
team_557	2005—2009	3	0	1	0	0	0	1	31	1	31	0	1	1	0
team_557	2006—2010	3	0	1	0	1	0	1	31	1	31	0	0	1	0
team_557	2007—2011	3	0	1	0	2	0	0	0	1	31	0	0	1	0
team_557	2008—2012	3	0	1	0	3	0	0	0	0	0	0	0	1	0
team_557	2009—2013	12	2	5	3	2	28	4	10.75	4	10.75	0.083333	0.969466	1	0
team_557	2010—2014	10	2	5	3	2.6	28	3	7.33333	5	8.8	0.1	0.166667	1	0
team_557	2011—2015	15	2	13	3	2.4	28	7	2.42857	9	4.22222	0.133333	0.333333	1	0.333333
team_558	2018—2022	1	0	2	1	5	1	0	0	1	0	0	0.991803	1	0
team_559	2018—2022	8	4	5	2	1.25	1	3	2	3	2	0.625	0.666667	1	0.625
team_560	2018—2022	1	0	1	30	7	7	0	0	0	0	0	0.990654	1	0
team_561	2018—2022	3	3	1	1	2.33333	1	1	0	1	0	0.666667	0.979167	2	0
team_562	2018—2022	1	3	1	1	13	1	0	0	0	0	1	0.857143	1	0
team_563	2005—2009	5	3	1	0	0	0	1	15	1	15	0.2	1	1	1
team_563	2006—2010	48	4	55	3	1.39583	4	53	19.6038	65	18.3692	0.270833	0.388889	1	0.5
team_564	2018—2022	11	0	6	3	0	3	3	0.333333	6	0.166667	0	0.936416	2	0.727273
team_565	2018—2022	5	1	4	1	3.4	1	0	0	0	0	0.4	0.971098	1	0
team_566	2018—2022	4	1	1	3	7.75	5	0	0	0	0	0.25	0.96748	1	0
team_567	2018—2022	42	7	51	95	5.66667	13	15	0.333333	26	0.5	0.309524	0.727273	1	0.642857
team_568	2018—2022	16	2	1	38	4.25	2	1	2	6	0.666667	0.4375	0.673469	4	0
team_569	2018—2022	3	0	1	14	5.66667	1	0	0	0	0	0	0.938776	1	0
team_570	2018—2022	5	0	4	1	2.6	1	0	0	2	9	0	0.966887	2	0
team_571	2018—2022	21	9	23	26	5.14286	8	21	0.047619	25	0.12	0.285714	0.875817	2	0.714286
team_572	2018—2022	1	0	1	0	9	0	1	0	2	0	0	0.993378	1	0
team_573	2018—2022	2	0	1	8	9	2	2	0.5	2	0.5	0	0.986755	1	0
team_574	2005—2009	2	0	1	0	0	0	1	4	1	4	0	1	1	0
team_575	2018—2022	1	0	1	1	5	2	1	1	1	1	0	0.993378	1	0
team_576	2018—2022	3	0	4	2	4	2	1	0	2	0	0	0.9	1	0
team_577	2018—2022	52	12	127	72	4.46154	18	25	0.44	48	1.27083	0.192308	0.447059	2	0.365385
team_578	2005—2009	3	0	2	0	0	0	2	87.5	2	87.5	0	1	2	0
team_579	2005—2009	2	0	2	0	0	0	1	22	1	22	0	1	1	0
team_579	2006—2010	2	0	5	0	1	0	2	24.5	2	24.5	0	0	1	0
team_579	2007—2011	2	0	5	0	2	0	1	27	2	24.5	0	0	1	0
team_579	2008—2012	2	0	5	0	3	0	0	0	1	27	0	0	1	0
team_579	2009—2013	2	0	5	0	4	0	0	0	0	0	0	0	1	0
team_579	2010—2014	86	10	56	129	3.47674	14	55	7.14545	67	6.98507	0.069767	0.902778	3	0.372093
team_580	2018—2022	3	0	1	2	2.33333	1	1	0	1	0	0	0.987805	1	0
team_581	2018—2022	3	0	4	22	9.33333	7	0	0	1	0	0	0.956522	2	0
team_582	2018—2022	2	0	1	6	6.5	1	0	0	0	0	0	0.970588	1	0
team_583	2018—2022	2	3	7	1	2.5	1	1	0	1	0	0.5	0.985507	1	0
team_584	2018—2022	17	4	19	25	3.88235	10	7	0.285714	9	0.222222	0.352941	0.2	3	0.823529
team_585	2018—2022	6	1	9	6	9.66667	3	2	1.5	3	1	0.166667	0.940594	1	0
team_586	2005—2009	2	0	2	0	0	0	1	3	1	3	0	1	1	0
team_586	2006—2010	2	0	2	0	1	0	1	3	1	3	0	0	1	0
team_586	2007—2011	2	0	2	0	2	0	0	0	1	3	0	0	1	0
team_586	2008—2012	2	0	2	0	3	0	0	0	0	0	0	0	1	0
team_586	2009—2013	2	0	2	0	4	0	0	0	0	0	0	0	1	0
team_587	2018—2022	2	0	1	4	11	4	0	0	2	1	0	0.980198	1	0
team_588	2005—2009	3	0	1	0	0	0	1	17	1	17	0	1	1	0
team_588	2006—2010	3	0	1	0	1	0	2	13.5	2	13.5	0	0	1	0
team_588	2007—2011	3	0	1	0	2	0	1	10	2	13.5	0	0	1	0
team_588	2008—2012	4	0	2	0	2.25	0	1	7	2	8.5	0	0.25	1	0
team_588	2009—2013	4	0	2	0	3.25	0	1	7	1	7	0	0	1	0
team_588	2010—2014	3	0	2	2	4	1	0	0	1	7	0	0.25	1	0
team_588	2011—2015	2	0	1	2	4.5	1	0	0	0	0	0	0.333333	1	0
team_588	2012—2016	2	0	1	2	5.5	1	0	0	0	0	0	0	1	0
team_589	2018—2022	3	0	2	6	8.66667	3	1	0	1	0	0	0.98	1	0
team_590	2018—2022	5	0	6	1	2.6	2	2	0	2	0	0	0.924528	1	0
team_591	2018—2022	21	5	29	32	4.47619	3	7	0.285714	15	1.33333	0.190476	0.859375	3	0.285714
team_592	2005—2009	4	0	1	0	0	0	1	33	1	33	0	1	1	0
team_593	2018—2022	2	0	1	1	4	1	0	0	0	0	0	0.972973	1	0
team_594	2018—2022	4	0	1	1	1.25	1	1	0	1	0	0	0.987013	1	0
team_595	2018—2022	9	7	12	2	3.11111	2	2	0	3	0.333333	0.222222	0.968421	1	0.777778
team_596	2018—2022	2	0	9	10	9.5	6	0	0	2	0	0	0.95	1	0
team_597	2018—2022	2	0	3	4	11	3	0	0	0	0	0	0.980952	1	0
team_598	2018—2022	19	6	35	33	3.57895	7	19	0.315789	25	0.36	0.578947	0.859813	3	0.631579
team_599	2005—2009	7	3	2	0	0	0	2	6.5	2	6.5	0.142857	1	1	0.857143
team_599	2006—2010	7	3	2	0	1	0	2	6.5	2	6.5	0.142857	0	1	0.857143
team_599	2007—2011	7	3	2	0	2	0	0	0	2	6.5	0.142857	0	1	0.857143
team_599	2008—2012	7	3	2	0	3	0	0	0	0	0	0.142857	0	1	0.857143
team_599	2009—2013	7	0	2	0	4	0	0	0	0	0	0	0	1	0.857143
team_600	2018—2022	5	3	3	7	5	2	0	0	0	0	0.8	0.965753	1	0
team_601	2018—2022	1	0	3	2	12	2	0	0	0	0	0	0.972973	1	0
team_602	2018—2022	13	4	92	86	10.3846	14	18	0.388889	36	0.694444	0.230769	0.904762	4	0.615385
team_603	2018—2022	2	0	3	1	4	3	0	0	0	0	0	0.9875	1	0
team_604	2005—2009	2	0	3	0	0	0	3	27.6667	3	27.6667	0	1	1	0
team_605	2018—2022	5	0	1	1	3.4	1	0	0	0	0	0	0.886364	2	1
team_606	2005—2009	2	0	1	0	0	0	1	7	1	7	0	1	1	0
team_606	2006—2010	2	0	1	0	1	0	1	7	1	7	0	0	1	0
team_606	2007—2011	2	0	1	0	2	0	0	0	1	7	0	0	1	0
team_606	2008—2012	2	0	1	0	3	0	0	0	0	0	0	0	1	0
team_606	2009—2013	2	0	1	0	4	0	0	0	0	0	0	0	1	0
team_607	2018—2022	2	0	2	1	4.5	2	0	0	0	0	0	0.970149	1	0
team_608	2018—2022	2	1	2	3	5	4	0	0	0	0	0.5	0.970149	1	0
team_609	2005—2009	8	5	1	0	0	0	1	0	1	0	0.25	1	1	1
team_609	2006—2010	8	5	1	0	1	0	1	0	1	0	0.25	0	1	1
team_609	2007—2011	8	5	1	0	2	0	0	0	1	0	0.25	0	1	1
team_609	2008—2012	8	5	1	0	3	0	0	0	0	0	0.25	0	1	1
team_609	2009—2013	37	6	18	4	2.51351	2	27	6.07407	28	6.03571	0.324324	0.47619	1	0.621622
team_610	2018—2022	1	0	1	4	9	1	0	0	0	0	0	0.986111	1	0
team_611	2018—2022	15	5	86	4	2.86667	3	16	0.625	31	1.16129	0.133333	0.84127	1	0.666667
team_612	2018—2022	2	0	1	1	4.5	2	0	0	0	0	0	0.985714	1	0
team_613	2005—2009	7	0	1	0	0	0	3	2.33333	3	2.33333	0	1	1	0.714286
team_613	2006—2010	7	0	1	0	1	0	3	2.33333	3	2.33333	0	0	1	0.714286
team_613	2007—2011	7	0	1	0	2	0	0	0	3	2.33333	0	0	1	0.714286
team_613	2008—2012	7	0	1	0	3	0	0	0	0	0	0	0	1	0.714286
team_613	2009—2013	7	0	1	0	4	0	0	0	0	0	0	0	1	0.714286
team_614	2018—2022	1	0	1	17	9	2	0	0	0	0	0	0.991525	1	0
team_615	2018—2022	6	3	11	8	5.5	5	2	0	7	0.142857	0.166667	0.142857	1	0
team_616	2018—2022	3	0	3	5	10.6667	4	0	0	0	0	0	0.985	1	0
team_617	2018—2022	2	0	2	2	4	1	0	0	0	0	0	0.99	1	0
team_618	2018—2022	2	0	1	5	10.5	3	0	0	1	1	0	0.99	1	0
team_619	2018—2022	1	0	1	1	5	1	1	0	1	0	0	0.995	1	0
team_620	2018—2022	4	0	4	1	3	2	0	0	1	1	0	0.902439	1	0
team_621	2018—2022	5	1	1	2	2.8	2	2	0	2	0	0.2	0.977778	1	1
team_622	2018—2022	22	7	30	20	5.36364	11	5	0.4	9	0.444444	0.136364	0.833333	3	0.454545
team_623	2006—2010	3	0	2	0	0.333333	0	2	1.5	2	1.5	0	0.666667	1	0
team_623	2007—2011	3	0	2	0	1.33333	0	1	2	2	1.5	0	0	1	0
team_623	2008—2012	3	0	2	0	2.33333	0	0	0	1	2	0	0	1	0
team_623	2009—2013	3	0	2	0	3.33333	0	1	1	1	1	0	0	1	0
team_623	2010—2014	3	0	2	1	4.33333	1	1	1	1	1	0	0	1	0
team_623	2011—2015	1	0	1	2	6	2	0	0	1	1	0	0.666667	1	0
team_624	2018—2022	2	3	2	7	10.5	3	0	0	0	0	0.5	0.984848	1	0
team_625	2018—2022	4	2	3	32	9	5	1	0	2	0	0.25	0.969697	2	0
team_626	2005—2009	3	4	2	0	0	0	2	12	2	12	0.333333	1	1	0
team_626	2006—2010	3	6	2	0	1	0	2	12	2	12	0.333333	0	1	0
team_626	2007—2011	5	6	3	0	1.2	0	2	5	4	8.5	0.4	0.4	1	0
team_626	2008—2012	10	6	6	0	2	0	4	3.75	4	3.75	0.2	0.5	1	0
team_626	2009—2013	10	6	6	0	3	0	1	0	4	3.75	0.2	0	1	0
team_626	2010—2014	111	11	45	80	2.79279	16	69	4.84058	97	6.19588	0.162162	0.86385	6	0.351351
team_626	2011—2015	30	7	13	5	2.5	3	10	3.4	11	9.54545	0.1	0.805085	2	0.166667
team_626	2012—2016	181	19	312	101	2.81215	14	244	5.88525	316	7.36076	0.436464	0.677725	7	0.491713
team_626	2013—2017	60	9	85	12	1.3	6	76	5.94737	84	5.9881	0.633333	0.871795	3	0.416667
team_627	2018—2022	2	4	3	1	7	1	1	1	1	1	0.5	0.984848	2	0
team_628	2018—2022	18	14	15	15	3.77778	9	9	1.33333	11	1.09091	0.444444	0.928571	3	0.277778
team_629	2018—2022	1	1	3	1	5	1	1	0	2	0.5	1	0.989796	1	0
team_630	2018—2022	2	2	1	3	3	1	1	0	1	0	0.5	0.979592	1	0
team_631	2005—2009	2	3	1	0	0	0	1	7	1	7	0.5	1	2	0
team_631	2006—2010	2	3	1	0	1	0	1	7	1	7	0.5	0	2	0
team_631	2007—2011	2	3	1	0	2	0	0	0	1	7	0.5	0	2	0
team_631	2008—2012	2	3	1	0	3	0	0	0	0	0	0.5	0	2	0
team_631	2009—2013	2	2	1	0	4	0	0	0	0	0	0.5	0	2	0
team_632	2018—2022	2	0	3	2	5	2	1	1	1	1	0	0.989899	1	0
team_633	2018—2022	3	1	1	11	6.33333	2	0	0	0	0	0.333333	0.965909	1	0
team_634	2018—2022	16	0	15	8	1.875	6	4	0	5	0	0	0.893617	5	0.3125
team_635	2018—2022	7	2	10	6	5	8	1	0	1	0	0.142857	0.222222	1	0.714286
team_636	2018—2022	1	0	1	7	7	3	0	0	0	0	0	0.857143	1	0
team_637	2005—2009	2	0	1	0	0	0	1	43	1	43	0	1	1	0
team_637	2006—2010	2	0	1	0	1	0	2	35	2	35	0	0	1	0
team_637	2007—2011	70	5	50	0	2.5	0	40	14.725	69	14.5652	0.042857	0.404494	1	0.457143
team_637	2008—2012	4	0	2	2	1.5	2	2	9.5	2	9.5	0	0.75	1	0
team_637	2009—2013	51	8	36	18	2.35294	5	28	8.89286	34	9.23529	0.176471	0.791667	4	0.509804
team_638	2018—2022	6	0	4	0	0	0	4	0	4	0	0	1	1	0
team_639	2018—2022	7	3	4	1	1.14286	1	2	0	2	0	0.142857	1	1	1
team_640	2008—2012	75	10	83	24	3.32	8	37	13.7297	61	19.1311	0.093333	0.469388	2	0.786667
team_641	2005—2009	9	0	2	0	0	0	1	15	1	15	0	1	1	1
team_641	2006—2010	9	0	2	0	1	0	1	15	1	15	0	0	1	1
team_641	2007—2011	9	0	2	0	2	0	0	0	1	15	0	0	1	1
team_642	2018—2022	6	6	2	0	0	0	3	0.333333	3	0.333333	0.833333	1	2	0.666667
team_643	2005—2009	3	0	1	0	0	0	1	1	1	1	0	1	1	0
team_644	2018—2022	2	0	2	0	0	0	1	0	1	0	0	1	1	0
team_645	2018—2022	2	0	5	0	0	0	1	0	1	0	0	1	1	0
team_646	2018—2022	2	0	2	0	0	0	1	1	1	1	0	1	1	0
team_647	2018—2022	4	0	1	0	0	0	1	0	1	0	0	1	1	0
team_648	2018—2022	2	1	1	0	0	0	1	2	1	2	0.5	1	1	0
team_649	2018—2022	2	0	1	0	0	0	2	0	2	0	0	1	1	0
team_650	2018—2022	3	1	1	1	3	1	2	1.5	2	1.5	0.333333	1	1	0
team_651	2018—2022	3	0	6	0	0	0	2	0.5	2	0.5	0	1	1	0
team_652	2005—2009	2	0	1	0	0	0	1	0	1	0	0	1	1	0
team_652	2006—2010	2	0	1	0	1	0	1	0	1	0	0	0	1	0
team_652	2007—2011	2	0	1	0	2	0	0	0	1	0	0	0	1	0
team_652	2008—2012	2	0	1	0	3	0	0	0	0	0	0	0	1	0
team_652	2009—2013	2	0	1	0	4	0	0	0	0	0	0	0	1	0
team_653	2018—2022	2	8	1	0	0	0	1	1	1	1	1	1	1	0
team_654	2018—2022	2	0	1	0	0	0	1	0	1	0	0	1	1	0
team_655	2018—2022	2	0	1	0	0	0	1	0	1	0	0	1	1	0
team_656	2018—2022	3	0	3	0	0	0	2	0	2	0	0	1	1	0
team_657	2018—2022	3	0	2	0	0	0	1	0	1	0	0	1	1	0
team_658	2005—2009	2	0	1	0	0	0	1	20	1	20	0	1	1	0
team_659	2018—2022	4	7	2	0	0	0	1	0	1	0	1	1	1	0
team_660	2018—2022	3	0	3	0	0	0	2	0	2	0	0	1	1	0
team_661	2018—2022	3	0	1	0	0	0	1	0	1	0	0	1	1	0
team_662	2018—2022	2	0	1	0	0	0	1	0	1	0	0	1	1	0
team_663	2018—2022	2	0	1	0	0	0	2	0	2	0	0	1	1	0
team_664	2018—2022	2	0	8	0	0	0	4	0	4	0	0	1	1	0
team_665	2018—2022	3	2	1	0	0	0	1	0	1	0	0.333333	1	1	0
team_666	2018—2022	2	0	1	0	0	0	1	0	1	0	0	1	1	0
team_667	2002—2006	8	0	3	0	0.625	0	2	12.5	2	12.5	0	0.375	1	0.625
team_667	2003—2007	28	0	13	0	0.678571	0	13	12.5385	14	13.2143	0	0.714286	1	0.535714
team_668	2005—2009	2	0	1	0	0	0	1	12	1	12	0	1	1	0
team_668	2006—2010	3	0	3	0	0.666667	0	2	64.5	2	64.5	0	0.333333	1	0
team_668	2007—2011	3	1	3	0	1.66667	0	1	117	2	64.5	0.333333	0	1	0
team_669	2018—2022	3	0	1	0	0	0	1	0	1	0	0	1	1	0
team_670	2018—2022	2	0	1	0	0	0	1	0	1	0	0	1	1	0
team_671	2018—2022	3	6	1	0	0	0	1	0	1	0	0.333333	1	1	0
team_672	2018—2022	2	0	2	0	0	0	1	0	1	0	0	1	1	0
team_673	2018—2022	2	0	1	0	0	0	1	0	1	0	0	1	1	0
team_674	2018—2022	2	0	2	0	0	0	2	0	2	0	0	1	1	0
team_675	2018—2022	2	0	1	0	0	0	1	0	1	0	0	1	2	0
team_676	2018—2022	2	3	1	0	0	0	1	0	1	0	1	1	1	0
team_677	2018—2022	3	3	1	0	0	0	1	2	1	2	0.666667	1	2	0
team_678	2018—2022	2	2	1	0	0	0	1	0	1	0	0.5	1	1	0
team_679	2005—2009	2	0	1	0	0	0	1	4	1	4	0	1	1	0
team_679	2006—2010	2	0	1	0	1	0	1	4	1	4	0	0	1	0
team_679	2007—2011	2	0	1	0	2	0	0	0	1	4	0	0	1	0
team_679	2008—2012	2	0	1	0	3	0	0	0	0	0	0	0	1	0
team_679	2009—2013	2	0	1	0	4	0	0	0	0	0	0	0	1	0
team_680	2018—2022	3	0	2	0	0	0	1	0	1	0	0	1	1	0
team_681	2018—2022	3	0	3	0	0	0	1	0	1	0	0	1	1	0
team_682	2018—2022	3	2	1	0	0	0	1	0	1	0	0.666667	1	1	0
team_683	2018—2022	3	3	1	0	0	0	1	0	1	0	0.666667	1	1	0
team_684	2018—2022	2	0	3	0	0	0	1	0	1	0	0	1	1	0
team_685	2018—2022	3	0	1	0	0	0	1	0	1	0	0	1	1	0
team_686	2018—2022	2	5	1	0	5	0	1	0	1	0	0.5	1	1	0
team_687	2018—2022	2	0	1	0	0	0	1	0	1	0	0	1	1	0
team_688	2005—2009	5	0	2	0	0	0	2	10	2	10	0	1	1	1
team_688	2006—2010	8	0	2	0	0.625	0	3	14.3333	3	14.3333	0	0.375	1	1
team_688	2007—2011	8	0	2	0	1.625	0	1	23	3	14.3333	0	0	1	1
team_688	2008—2012	8	0	2	0	2.625	0	0	0	1	23	0	0	1	1
team_688	2009—2013	8	0	2	0	3.625	0	0	0	0	0	0	0	1	1
team_688	2010—2014	6	0	1	0	4.5	0	0	0	0	0	0	0.25	1	1
team_689	2005—2009	3	0	1	0	0	0	1	2	1	2	0	1	1	0
team_690	2005—2009	2	0	1	0	0	0	1	8	1	8	0	1	1	0
team_690	2006—2010	2	0	1	0	1	0	1	8	1	8	0	0	1	0
team_690	2007—2011	2	0	1	0	2	0	0	0	1	8	0	0	1	0
team_690	2008—2012	2	0	1	0	3	0	0	0	0	0	0	0	1	0
team_690	2009—2013	2	0	1	0	4	0	0	0	0	0	0	0	1	0
team_690	2010—2014	3	3	1	1	1.66667	1	1	0	1	0	0.333333	0.75	1	0
team_690	2011—2015	3	3	1	1	2.66667	1	1	0	1	0	0.333333	0	1	0
team_690	2012—2016	3	3	1	1	3.66667	1	0	0	1	0	0.333333	0	1	0
team_690	2013—2017	3	0	1	1	4.66667	1	0	0	0	0	0	0	1	0
team_690	2014—2018	3	0	1	1	5.66667	1	0	0	0	0	0	0	1	0
team_691	2018—2022	2	0	1	0	0	0	1	0	1	0	0	1	1	0
team_692	2018—2022	2	0	5	0	0	0	2	0	2	0	0	1	1	0
team_693	2018—2022	2	0	2	0	0	0	1	0	1	0	0	1	1	0
team_694	2018—2022	2	0	2	0	0	0	1	0	1	0	0	1	1	0
team_695	2005—2009	4	0	2	0	0	0	2	0	2	0	0	1	1	0
team_695	2006—2010	4	0	2	0	1	0	3	2	3	2	0	0	1	0
team_696	2018—2022	2	0	2	0	0	0	1	4	1	4	0	1	1	0
team_697	2018—2022	2	0	2	0	0	0	1	0	1	0	0	1	1	0
team_698	2018—2022	2	0	1	0	0	0	1	1	1	1	0	1	1	0
team_699	2018—2022	2	0	2	0	0	0	1	1	1	1	0	1	1	0
team_700	2018—2022	2	0	1	0	0	0	1	0	1	0	0	1	1	0
team_701	2018—2022	4	2	2	0	0	0	2	0	2	0	0.25	1	1	0
team_702	2018—2022	3	5	4	0	0	0	2	1	2	1	0.333333	1	1	0
team_703	2018—2022	2	0	1	0	0	0	1	0	1	0	0	1	1	0
team_704	2018—2022	4	0	2	0	2.5	0	1	0	1	0	0	1	1	0
team_705	2018—2022	2	0	1	0	0	0	1	0	1	0	0	1	1	0
team_706	2005—2009	6	0	8	0	0	0	9	35.5556	9	35.5556	0	1	1	0
team_706	2006—2010	9	0	14	0	0.666667	0	14	28.9286	14	28.9286	0	0.333333	1	0
team_706	2007—2011	9	0	17	0	1.66667	0	9	19.4444	18	27.5	0	0	1	0
team_706	2008—2012	9	0	17	0	2.66667	0	9	20.1111	14	19	0	0	1	0
team_706	2009—2013	9	0	17	0	3.66667	0	6	15.5	10	18.3	0	0	1	0
team_707	2018—2022	4	0	1	0	0	0	1	0	1	0	0	1	1	0
team_708	2018—2022	3	0	1	0	0	0	1	0	1	0	0	1	1	0
team_709	2018—2022	3	0	1	3	7	3	1	1	1	1	0	1	1	0
team_710	2018—2022	6	0	2	0	0	0	1	0	1	0	0	1	2	1
team_711	2018—2022	2	1	2	0	0	0	1	0	1	0	0.5	1	2	0
team_712	2018—2022	2	0	1	0	0	0	1	0	1	0	0	1	1	0
team_713	2018—2022	2	4	1	0	7	0	1	0	1	0	0.5	1	1	0
team_714	2018—2022	3	0	1	0	0	0	1	0	1	0	0	1	1	0
team_715	2018—2022	4	1	2	9	3.25	3	1	0	1	0	0.25	1	1	0
team_716	2018—2022	2	0	3	2	6.5	2	1	3	1	3	0	1	2	0
team_717	2018—2022	3	0	1	0	0	0	1	0	1	0	0	1	1	0
team_718	2018—2022	3	5	3	0	0	0	2	0	2	0	1	1	1	0
team_719	2018—2022	3	2	1	0	0	0	1	2	1	2	0.666667	1	1	0
team_720	2018—2022	3	3	3	1	2	1	1	1	1	1	1	1	1	0
team_721	2007—2011	2	0	1	0	1	0	1	23	3	25.3333	0	0.5	1	0
team_721	2008—2012	2	0	1	0	2	0	2	20.5	2	20.5	0	0	1	0
team_721	2009—2013	2	0	1	0	3	0	3	9	4	12.5	0	0	1	0
team_721	2010—2014	2	0	1	2	4	1	3	3.33333	4	7	0	0	1	0
team_721	2011—2015	2	0	1	2	5	1	1	1	3	3.33333	0	0	1	0
team_721	2012—2016	2	0	3	4	6	1	1	2	2	1.5	0	0	2	0
team_721	2013—2017	1	0	6	4	8	1	2	1.5	2	1.5	0	0.5	1	0
team_722	2005—2009	2	0	1	0	0	0	1	1	1	1	0	1	1	0
team_722	2006—2010	2	0	2	0	1	0	2	2.5	2	2.5	0	0	1	0
team_722	2007—2011	2	0	2	0	2	0	1	4	2	2.5	0	0	1	0
team_722	2008—2012	2	0	2	0	3	0	0	0	1	4	0	0	1	0
team_722	2009—2013	2	0	4	0	4	0	1	0	1	0	0	0	1	0
team_723	2018—2022	5	0	1	0	0	0	1	0	1	0	0	1	1	1
team_724	2018—2022	4	0	2	0	0	0	1	0	1	0	0	1	1	0
team_725	2018—2022	3	1	1	0	4.33333	0	1	0	1	0	0.333333	1	1	0
team_726	2018—2022	3	2	1	0	0	0	1	0	1	0	0.333333	1	1	0
team_727	2018—2022	2	2	3	0	7	0	2	0	2	0	0.5	1	1	0
team_728	2018—2022	4	0	3	0	0	0	1	0	1	0	0	1	2	0
team_729	2018—2022	3	0	1	0	0	0	1	0	1	0	0	1	1	0
team_730	2018—2022	3	0	1	1	2	1	1	0	1	0	0	1	1	0
team_731	2018—2022	3	0	1	3	4	4	1	0	1	0	0	1	1	0
team_732	2005—2009	3	0	2	0	0	0	3	2.33333	3	2.33333	0	1	1	0
team_732	2006—2010	3	0	2	0	1	0	3	2.33333	3	2.33333	0	0	1	0
team_732	2007—2011	3	0	2	0	2	0	0	0	3	2.33333	0	0	1	0
team_733	2018—2022	2	0	3	0	0	0	1	0	1	0	0	1	1	0
team_734	2018—2022	3	0	2	0	0	0	1	0	1	0	0	1	1	0
team_735	2018—2022	3	2	1	0	0	0	1	0	1	0	0.333333	1	1	0
team_736	2018—2022	3	0	1	0	0	0	1	0	1	0	0	1	1	0
team_737	2018—2022	3	0	1	0	0	0	1	0	1	0	0	1	1	0
team_738	2018—2022	3	0	1	0	0	0	1	0	1	0	0	1	1	0
team_739	2018—2022	3	0	1	0	0	0	1	0	1	0	0	1	1	0
team_740	2018—2022	3	0	1	0	0	0	1	0	1	0	0	1	1	0
team_741	2005—2009	4	0	1	0	0	0	1	9	1	9	0	1	2	0
team_741	2006—2010	4	0	1	0	1	0	1	9	1	9	0	0	2	0
team_741	2007—2011	4	0	1	0	2	0	0	0	1	9	0	0	2	0
team_741	2008—2012	4	0	1	0	3	0	0	0	0	0	0	0	2	0
team_741	2009—2013	4	0	1	0	4	0	0	0	0	0	0	0	2	0
team_742	2005—2009	2	0	1	0	0	0	1	15	1	15	0	1	1	0
team_742	2006—2010	2	0	1	0	1	0	1	15	1	15	0	0	1	0
team_742	2007—2011	2	0	1	0	2	0	0	0	1	15	0	0	1	0
team_742	2008—2012	2	0	1	0	3	0	0	0	0	0	0	0	1	0
team_742	2009—2013	2	0	1	0	4	0	0	0	0	0	0	0	1	0
team_743	2005—2009	2	0	2	0	0	0	1	8	1	8	0	1	1	0
team_743	2006—2010	12	0	5	0	0.666667	0	7	13.5714	7	13.5714	0	0.5	1	0
team_743	2007—2011	12	0	5	0	1.66667	0	3	16.3333	7	13.5714	0	0	1	0
team_743	2008—2012	18	0	6	0	1.77778	0	4	17.5	7	17	0	0.333333	2	0.333333
team_743	2009—2013	18	0	6	0	2.77778	0	5	14.6	5	14.6	0	0	2	0.333333
team_744	2005—2009	2	0	1	0	0	0	1	2	1	2	0	1	1	0
team_744	2006—2010	2	0	1	0	1	0	1	2	1	2	0	0	1	0
team_744	2007—2011	2	0	1	0	2	0	0	0	1	2	0	0	1	0
team_744	2008—2012	2	0	1	0	3	0	0	0	0	0	0	0	1	0
team_744	2009—2013	2	0	1	0	4	0	0	0	0	0	0	0	1	0
team_745	2002—2006	5	0	7	0	1	0	2	3	2	3	0	0	1	0
team_745	2003—2007	5	0	7	0	2	0	0	0	2	3	0	0	1	0
team_745	2004—2008	5	0	7	0	3	0	0	0	0	0	0	0	1	0
team_745	2005—2009	5	0	7	0	4	0	0	0	0	0	0	0	1	0
team_746	2005—2009	3	0	1	0	0	0	1	12	1	12	0	1	1	0
team_746	2006—2010	3	0	1	0	1	0	1	12	1	12	0	0	1	0
team_746	2007—2011	3	0	1	0	2	0	0	0	1	12	0	0	1	0
team_746	2008—2012	3	0	1	0	3	0	0	0	0	0	0	0	1	0
team_746	2009—2013	3	0	1	0	4	0	0	0	0	0	0	0	1	0
team_747	2005—2009	2	0	1	0	0	0	1	14	1	14	0	1	1	0
team_747	2006—2010	2	0	1	0	1	0	1	14	1	14	0	0	1	0
team_747	2007—2011	2	0	1	0	2	0	0	0	1	14	0	0	1	0
team_747	2008—2012	2	0	1	0	3	0	0	0	0	0	0	0	1	0
team_747	2009—2013	2	0	1	0	4	0	0	0	0	0	0	0	1	0
team_748	2005—2009	6	0	1	0	0	0	1	18	1	18	0	1	1	1
team_748	2006—2010	6	0	1	0	1.16667	0	1	18	1	18	0	0	1	1
team_748	2007—2011	6	0	1	0	2	0	0	0	1	18	0	0	1	1
team_748	2008—2012	6	0	1	0	3	0	0	0	0	0	0	0	1	1
team_748	2009—2013	6	0	1	0	4	0	0	0	0	0	0	0	1	1
team_749	2005—2009	6	0	3	0	0	0	3	12.6667	3	12.6667	0	1	1	0
team_750	2005—2009	6	0	1	0	0	0	1	26	1	26	0	1	1	1
team_750	2006—2010	6	0	1	0	1	0	1	26	1	26	0	0	1	1
team_750	2007—2011	6	0	1	0	2	0	0	0	1	26	0	0	1	1
team_750	2008—2012	6	0	1	0	3	0	0	0	0	0	0	0	1	1
team_750	2009—2013	6	0	1	0	4	0	0	0	0	0	0	0	1	1
team_751	2005—2009	5	0	1	0	0	0	1	21	1	21	0	1	1	1
team_751	2006—2010	5	0	1	0	1	0	1	21	1	21	0	0	1	1
team_751	2007—2011	5	0	1	0	2	0	0	0	1	21	0	0	1	1
team_751	2008—2012	5	0	1	0	3	0	0	0	0	0	0	0	1	1
team_751	2009—2013	5	0	2	0	4	0	1	6	1	6	0	0	1	1
team_751	2010—2014	5	0	1	5	5	1	1	6	1	6	0	0	1	1
team_751	2011—2015	5	0	1	5	6	1	0	0	1	6	0	0	1	1
team_751	2012—2016	5	0	3	5	7	1	1	0	1	0	0	0	1	1
team_751	2013—2017	5	0	3	5	8	1	1	0	1	0	0	0	1	1
team_751	2014—2018	5	0	7	10	9	2	1	0	2	0	0	0	1	1
team_751	2015—2019	5	0	12	5	10	1	2	0	2	0	0	0	1	1
team_751	2016—2020	5	0	12	5	11	1	1	0	2	0	0	0	1	1
team_751	2017—2021	5	0	16	10	12	3	1	0	2	0	0	0	1	1
team_751	2018—2022	5	0	21	10	13	3	2	0	2	0	0	0	1	1
team_752	2005—2009	2	0	1	0	0	0	1	3	1	3	0	1	1	0
team_752	2006—2010	2	0	1	0	1	0	1	3	1	3	0	0	1	0
team_752	2007—2011	2	0	1	0	2	0	0	0	1	3	0	0	1	0
team_752	2008—2012	2	0	1	0	3	0	0	0	0	0	0	0	1	0
team_752	2009—2013	2	0	1	0	4	0	0	0	0	0	0	0	1	0
team_753	2005—2009	12	0	1	0	0	0	3	35.6667	3	35.6667	0	1	3	1
team_753	2006—2010	12	0	1	0	1	0	3	35.6667	3	35.6667	0	0	3	1
team_753	2007—2011	12	0	1	0	2	0	0	0	3	35.6667	0	0	3	1
team_753	2008—2012	12	0	1	0	3	0	1	1	1	1	0	0	3	1
team_753	2009—2013	12	0	1	0	4	0	1	1	1	1	0	0	3	1
team_753	2010—2014	9	0	1	16	5	1	0	0	1	1	0	0.25	3	1
team_753	2011—2015	9	0	1	16	6	1	0	0	0	0	0	0	3	1
team_753	2012—2016	9	0	1	16	7	1	0	0	0	0	0	0	3	1
team_754	2005—2009	4	0	2	0	0	0	1	170	1	170	0	1	1	0
team_754	2006—2010	4	0	2	0	1	0	1	170	1	170	0	0	1	0
team_754	2007—2011	4	0	2	0	2	0	0	0	1	170	0	0	1	0
team_754	2008—2012	4	0	2	0	3	0	0	0	0	0	0	0	1	0
team_754	2009—2013	4	0	2	0	4	0	0	0	0	0	0	0	1	0
team_755	2003—2007	5	5	5	0	0.4	0	3	62.6667	4	52.25	0.8	0.8	2	0
team_755	2004—2008	8	6	5	0	0.875	0	6	38.5	6	38.5	0.5	0.375	2	0
team_755	2005—2009	8	6	5	0	1.875	0	3	14.3333	6	38.5	0.5	0	2	0
team_755	2006—2010	25	7	39	1	1.92	2	38	14.4474	64	19.3906	0.2	0.64	2	0
team_755	2007—2011	115	5	114	18	2.92174	7	56	9.35714	86	11.6279	0.069565	0.3125	2	0.486957
team_755	2008—2012	158	0	198	97	3.50633	13	84	8.39286	143	10	0.075949	0.382514	4	0.512658
team_755	2009—2013	97	7	136	176	3.81443	13	58	8.94828	92	9.88043	0.082474	0.491124	4	0.505155
team_755	2010—2014	104	6	56	114	3.33654	15	62	5.69355	85	7.23529	0.086538	0.655844	6	0.394231
team_755	2011—2015	65	8	47	138	3.61538	15	45	5.06667	50	5.08	0.076923	0.601852	1	0.169231
team_755	2012—2016	86	8	57	27	2.89535	31	49	4.36735	61	4.27869	0.197674	0.829268	4	0.302326
team_755	2013—2017	68	6	52	27	3.38235	7	21	4.09524	39	3.92308	0.132353	0.727273	3	0.426471
team_755	2014—2018	35	3	22	14	0	5	13	2.92308	22	4.86364	0.171429	0.805085	3	0.142857
team_756	2005—2009	2	4	1	0	0	0	1	68	1	68	0.5	1	1	0
team_756	2006—2010	2	4	1	0	1	0	1	68	1	68	0.5	0	1	0
team_756	2007—2011	2	4	1	0	2	0	0	0	1	68	0.5	0	1	0
team_756	2008—2012	2	4	2	0	3	0	1	15	1	15	0.5	0	1	0
team_756	2009—2013	2	4	2	0	4	0	1	15	1	15	0.5	0	1	0
team_757	2005—2009	3	0	1	0	0	0	1	5	1	5	0	1	1	0
team_757	2006—2010	3	0	1	0	1	0	1	5	1	5	0	0	1	0
team_757	2007—2011	3	0	1	0	2	0	0	0	1	5	0	0	1	0
team_757	2008—2012	3	0	1	0	3	0	0	0	0	0	0	0	1	0
team_757	2009—2013	3	0	1	0	4	0	0	0	0	0	0	0	1	0
team_758	2002—2006	2	0	2	0	2	0	1	19	2	41.5	0	0	1	0
team_758	2003—2007	2	0	2	0	3	0	0	0	1	19	0	0	1	0
team_758	2004—2008	5	0	3	0	1.6	0	1	6	1	6	0	0.6	1	0
team_758	2005—2009	7	0	3	1	1.14286	1	2	4.5	2	4.5	0	0.5	1	0.714286
team_758	2006—2010	7	0	5	1	2.14286	1	2	1.5	3	3	0	0	1	0.714286
team_759	2005—2009	2	0	1	0	0	0	1	14	1	14	0	1	1	0
team_759	2006—2010	2	0	1	0	1	0	1	14	1	14	0	0	1	0
team_759	2007—2011	2	0	1	0	2	0	0	0	1	14	0	0	1	0
team_759	2008—2012	2	0	1	0	3	0	0	0	0	0	0	0	1	0
team_759	2009—2013	2	0	1	0	4	0	0	0	0	0	0	0	1	0
team_760	2005—2009	2	0	3	0	0	0	1	41	1	41	0	1	1	0
team_760	2006—2010	2	0	3	0	1	0	1	41	1	41	0	0	1	0
team_760	2007—2011	4	0	3	0	1	0	1	10	2	25.5	0	0.5	1	0
team_760	2008—2012	4	1	3	0	2	0	1	10	1	10	0.5	0	1	0
team_760	2009—2013	4	1	3	0	3	0	0	0	1	10	0.5	0	1	0
team_760	2010—2014	3	1	1	0	3.66667	0	0	0	0	0	0.333333	0.25	1	0
team_760	2011—2015	3	1	1	0	4.66667	0	0	0	0	0	0.333333	0	1	0
team_761	2005—2009	4	0	1	0	0	0	1	21	1	21	0	1	1	0
team_761	2006—2010	4	0	1	0	1	0	1	21	1	21	0	0	1	0
team_761	2007—2011	4	2	1	0	2	0	0	0	1	21	0.25	0	1	0
team_761	2008—2012	4	2	1	0	3	0	0	0	0	0	0.25	0	1	0
team_761	2009—2013	4	2	1	0	4	0	0	0	0	0	0.25	0	1	0
team_762	2005—2009	2	0	1	0	0	0	1	54	1	54	0	1	1	0
team_762	2006—2010	2	0	1	0	1	0	1	54	1	54	0	0	1	0
team_762	2007—2011	2	0	1	0	2	0	0	0	1	54	0	0	1	0
team_762	2008—2012	2	0	1	0	3	0	0	0	0	0	0	0	1	0
team_762	2009—2013	2	0	1	0	4	0	0	0	0	0	0	0	1	0
team_763	2010—2014	15	4	5	3	0.8	2	13	5.23077	17	8.47059	0.2	0.982353	1	0.4
team_764	2005—2009	3	1	2	0	0	0	2	16.5	2	16.5	0.333333	1	1	0
team_764	2006—2010	3	1	2	0	1	0	2	16.5	2	16.5	0.333333	0	1	0
team_764	2007—2011	3	1	2	0	2	0	0	0	2	16.5	0.333333	0	1	0
team_764	2008—2012	3	1	2	0	3	0	1	1	1	1	0.333333	0	1	0
team_764	2009—2013	3	1	2	0	4	0	1	1	1	1	0.333333	0	1	0
team_764	2010—2014	3	1	1	4	5	2	0	0	1	1	0.333333	0	1	0
team_764	2011—2015	135	9	108	67	2.60741	12	70	6.62857	91	6.86813	0.214815	0.554545	6	0.296296
team_765	2002—2006	7	0	5	0	0.428571	0	2	10	2	10	0	0.571429	1	0.714286
team_766	2005—2009	2	0	2	0	0	0	1	5	1	5	0	1	1	0
team_766	2006—2010	2	0	2	0	1	0	1	5	1	5	0	0	1	0
team_766	2007—2011	2	0	2	0	2	0	0	0	1	5	0	0	1	0
team_766	2008—2012	2	0	2	0	3	0	0	0	0	0	0	0	1	0
team_766	2009—2013	2	0	2	0	4	0	0	0	0	0	0	0	1	0
team_767	2005—2009	4	0	1	0	0	0	2	9.5	2	9.5	0	1	1	0
team_767	2006—2010	4	0	1	0	1	0	2	9.5	2	9.5	0	0	1	0
team_767	2007—2011	4	0	1	0	2	0	0	0	2	9.5	0	0	1	0
team_767	2008—2012	4	0	1	0	3	0	0	0	0	0	0	0	1	0
team_767	2009—2013	4	0	1	0	4	0	0	0	0	0	0	0	1	0
team_768	2005—2009	2	0	1	0	0	0	1	4	1	4	0	1	1	0
team_768	2006—2010	2	0	1	0	1	0	1	4	1	4	0	0	1	0
team_768	2007—2011	2	0	1	0	2	0	0	0	1	4	0	0	1	0
team_768	2008—2012	2	0	1	0	3	0	0	0	0	0	0	0	1	0
team_768	2009—2013	2	0	1	0	4	0	0	0	0	0	0	0	1	0
team_769	2009—2013	5	0	3	0	1.4	0	1	2	1	2	0	0.8	1	1
team_769	2010—2014	5	0	1	1	2.4	2	1	2	1	2	0	0	1	1
team_769	2011—2015	6	0	1	2	3	2	2	1	3	1.33333	0	0.166667	1	0.833333
team_769	2012—2016	93	8	89	38	2.62366	12	61	4.88525	79	5.21519	0.107527	0.82	4	0.44086
team_769	2013—2017	20	5	34	4	3	4	11	3.63636	24	5.91667	0.25	0.835052	1	0.65
team_769	2014—2018	34	8	38	14	2.97059	5	17	2	25	2.44	0.352941	0.73913	3	0.205882
team_769	2015—2019	13	1	19	6	5.15385	3	1	1	5	4	0.076923	0.657143	2	0.076923
team_769	2016—2020	124	8	262	146	4.8871	20	75	1.06667	109	1.36697	0.403226	0.700422	4	0.580645
team_769	2017—2021	33	2	98	171	5.81818	6	60	2.01667	81	2.16049	0.060606	0.608108	1	0.30303
team_769	2018—2022	76	7	219	164	5.53947	6	93	0.430108	154	0.837662	0.144737	0.791262	4	0.434211
team_770	2005—2009	2	0	2	0	0	0	1	4	1	4	0	1	1	0
team_770	2006—2010	2	0	2	0	1	0	1	4	1	4	0	0	1	0
team_770	2007—2011	2	0	2	0	2	0	0	0	1	4	0	0	1	0
team_770	2008—2012	2	0	2	0	3	0	0	0	0	0	0	0	1	0
team_770	2009—2013	2	0	2	0	4	0	0	0	0	0	0	0	1	0
team_771	2005—2009	3	0	1	0	0	0	1	19	1	19	0	1	1	0
team_771	2006—2010	3	0	1	0	1	0	1	19	1	19	0	0	1	0
team_771	2007—2011	3	0	1	0	2	0	0	0	1	19	0	0	1	0
team_771	2008—2012	3	0	1	0	3	0	0	0	0	0	0	0	1	0
team_771	2009—2013	3	0	1	0	4	0	0	0	0	0	0	0	1	0
team_772	2005—2009	13	0	2	0	0	0	6	18.8333	6	18.8333	0	1	1	0.846154
team_772	2006—2010	15	0	2	0	0.866667	0	9	15.8889	9	15.8889	0	0.133333	1	0.733333
team_773	2002—2006	1	0	4	1	5	2	0	0	0	0	0	0.5	1	0
team_774	2004—2008	3	0	8	0	1.33333	0	6	19.3333	7	22	0	0.666667	1	0
team_774	2005—2009	13	3	14	1	1.07692	2	16	14.125	18	14.5	0.230769	0.769231	1	0
team_774	2006—2010	65	4	79	22	2.49231	9	48	13.0833	69	14.3043	0.138462	0.585859	2	0.369231
team_775	2005—2009	2	0	1	0	0	0	1	24	1	24	0	1	1	0
team_775	2006—2010	2	0	1	0	1	0	1	24	1	24	0	0	1	0
team_775	2007—2011	5	0	2	0	0.8	0	1	5	2	14.5	0	0.6	1	0
team_776	2006—2010	14	5	15	0	0.642857	0	10	11.7	10	11.7	0.357143	0.714286	3	0.571429
team_777	2002—2006	6	0	1	0	2	0	0	0	2	74	0	0	1	0
team_777	2003—2007	6	0	1	0	3	0	0	0	0	0	0	0	1	0
team_777	2004—2008	6	0	1	0	4	0	0	0	0	0	0	0	1	0
team_778	2006—2010	5	0	2	0	6	0	0	0	2	64	0	0.545455	1	0
team_778	2007—2011	5	0	2	0	7	0	0	0	0	0	0	0	1	0
team_778	2008—2012	5	0	2	0	8	0	0	0	0	0	0	0	1	0
team_779	2006—2010	1	0	1	1	5	3	0	0	1	15	0	0.944444	1	0
team_780	2006—2010	12	0	9	0	1.75	0	9	6.33333	13	8.84615	0	0.541667	1	0.916667
team_780	2007—2011	13	0	13	0	2.53846	0	7	6.85714	12	6.41667	0	0.076923	1	0.846154
team_781	2006—2010	1	0	1	1	5	2	0	0	0	0	0	0.975	1	0
team_782	2006—2010	3	0	1	0	3.66667	0	0	0	0	0	0	0.571429	1	0
team_782	2007—2011	3	0	1	0	4.66667	0	0	0	0	0	0	0	1	0
team_783	2006—2010	2	3	3	0	0	0	1	9	1	9	0.5	1	1	0
team_783	2007—2011	2	3	3	0	1	0	1	9	1	9	0.5	0	1	0
team_783	2008—2012	2	3	3	0	2	0	0	0	1	9	0.5	0	1	0
team_783	2009—2013	2	3	3	0	3	0	0	0	0	0	0.5	0	1	0
team_784	2006—2010	3	0	1	0	0	0	1	4	1	4	0	1	1	0
team_784	2007—2011	3	0	1	0	1	0	1	4	1	4	0	0	1	0
team_785	2012—2016	110	8	76	76	2.88182	14	73	7.12329	105	6.97143	0.145455	0.769912	5	0.254545
team_785	2013—2017	57	4	32	53	4.57895	7	42	7.40476	66	8.54545	0.157895	0.861751	4	0.561404
team_786	2006—2010	5	0	6	0	0	0	4	9	4	9	0	1	1	0
team_787	2006—2010	2	3	1	0	0	0	1	2	1	2	0.5	1	1	0
team_787	2007—2011	15	3	10	1	1.93333	1	4	4.25	6	5.5	0.066667	0.807018	1	0.6
team_787	2008—2012	14	3	4	2	2.71429	3	1	11	4	4.25	0.071429	0.066667	1	0.642857
team_787	2009—2013	50	8	29	9	1.98	6	31	14.0968	40	13.6	0.24	0.74	2	0.28
team_787	2010—2014	95	9	65	51	2.27368	9	80	12.6625	103	12.2136	0.242105	0.520408	2	0.242105
team_787	2011—2015	24	4	23	53	3.58333	8	26	8.30769	36	8.91667	0.25	0.747368	2	0.166667
team_788	2017—2021	103	10	267	109	3.39806	17	47	0.702128	81	1.61728	0.524272	0.583333	4	0.582524
team_788	2018—2022	2	1	5	6	5.5	6	0	0	0	0	0.5	0.980583	1	0
team_789	2011—2015	3	2	1	1	1.66667	2	1	3	1	3	0.333333	0.666667	1	0
team_789	2012—2016	5	2	2	1	1.6	2	2	1.5	2	1.5	0.2	0.4	1	0
team_790	2006—2010	2	0	1	0	0	0	1	0	1	0	0	1	1	0
team_791	2006—2010	5	0	1	0	0	0	1	0	1	0	0	1	1	1
team_791	2007—2011	5	0	1	0	1	0	1	0	1	0	0	0	1	1
team_791	2008—2012	5	0	1	0	2	0	0	0	1	0	0	0	1	1
team_791	2009—2013	5	0	1	0	3	0	0	0	0	0	0	0	1	1
team_791	2010—2014	5	3	1	0	4	0	0	0	0	0	0.2	0	1	1
team_791	2011—2015	10	3	6	1	2.9	1	4	1.25	4	1.25	0.2	0.3	1	0.5
team_791	2012—2016	14	5	9	6	2.78571	1	4	6.75	6	4.5	0.214286	0.285714	2	0.357143
team_791	2013—2017	8	5	12	1	2.25	1	4	9.75	6	7.33333	0.25	0.428571	2	0
team_791	2014—2018	181	12	261	188	3.70166	16	118	8.30509	164	9.07927	0.165746	0.798658	10	0.430939
team_792	2002—2006	4	0	8	0	1.25	0	1	46	2	29	0	0	1	0
team_793	2008—2012	3	0	2	0	0.666667	0	1	4	2	6.5	0	0.666667	1	0
team_793	2009—2013	3	0	2	0	1.66667	0	1	4	1	4	0	0	1	0
team_793	2010—2014	3	0	2	0	2.66667	0	0	0	1	4	0	0	1	0
team_793	2011—2015	3	0	1	1	3.66667	1	0	0	0	0	0	0	1	0
team_794	2006—2010	2	0	3	0	0	0	1	14	1	14	0	1	1	0
team_794	2007—2011	2	0	4	0	1	0	2	11	2	11	0	0	1	0
team_794	2008—2012	4	0	5	0	1	0	2	5.5	3	8.33333	0	0.5	1	0
team_794	2009—2013	4	0	5	0	2	0	1	3	2	5.5	0	0	1	0
team_794	2010—2014	4	0	5	0	3	0	0	0	1	3	0	0	1	0
team_794	2011—2015	3	0	2	1	3.66667	2	1	0	1	0	0	0.25	1	0
team_794	2012—2016	3	0	2	1	4.66667	2	1	0	1	0	0	0	1	0
team_794	2013—2017	3	0	1	4	5.66667	3	0	0	1	0	0	0	1	0
team_794	2014—2018	3	0	1	4	6.66667	3	0	0	0	0	0	0	1	0
team_794	2015—2019	3	0	1	4	7.66667	3	0	0	0	0	0	0	1	0
team_795	2011—2015	9	2	6	5	2.55556	5	4	0.75	4	0.75	0.111111	0.555556	1	0
team_795	2012—2016	9	4	4	6	3.55556	5	2	0.5	4	0.75	0.222222	0	1	0
team_795	2013—2017	64	8	54	17	2.23438	6	40	4.35	53	4.28302	0.234375	0.653465	5	0.265625
team_795	2014—2018	2	0	1	2	4.5	2	0	0	0	0	0	0.96875	1	0
team_795	2015—2019	2	3	2	2	5.5	2	1	7	1	7	0.5	0	1	0
team_795	2016—2020	1	0	1	4	8	2	1	7	1	7	0	0.5	1	0
team_795	2018—2022	8	3	5	8	3.375	7	4	0.5	5	0.6	0.125	0.625	1	0
team_796	2006—2010	5	0	2	0	0	0	1	6	1	6	0	1	1	1
team_796	2007—2011	5	0	3	0	1	0	3	7.66667	3	7.66667	0	0	1	1
team_796	2008—2012	5	0	3	0	2	0	2	8.5	3	7.66667	0	0	1	1
team_796	2009—2013	5	1	3	0	3	0	0	0	2	8.5	0.4	0	1	1
team_796	2010—2014	8	1	4	0	2.5	0	3	5	3	5	0.25	0.375	2	0.625
team_796	2011—2015	75	9	64	34	2.82667	9	61	8.83607	77	12.3506	0.133333	0.75	3	0.373333
team_796	2012—2016	63	8	54	40	3.31746	11	53	9.15094	76	9.03947	0.126984	0.376471	4	0.31746
team_796	2013—2017	87	8	38	115	3.71264	9	42	5.35714	57	5.14035	0.137931	0.64878	5	0.505747
team_797	2008—2012	11	0	5	5	3.18182	3	4	6.75	5	8.2	0	0.876712	1	0
team_798	2006—2010	4	0	1	0	0	0	2	21	2	21	0	1	1	0
team_799	2006—2010	5	0	1	0	0	0	1	14	1	14	0	1	1	1
team_799	2007—2011	5	0	1	0	1	0	1	14	1	14	0	0	1	1
team_799	2008—2012	7	0	1	0	1.42857	0	1	2	2	8	0	0.285714	1	0.714286
team_799	2009—2013	7	0	1	0	2.42857	0	1	2	1	2	0	0	1	0.714286
team_800	2006—2010	3	0	1	0	0	0	1	9	1	9	0	1	1	0
team_800	2007—2011	3	0	1	0	1	0	1	9	1	9	0	0	1	0
team_800	2008—2012	3	0	1	0	2	0	0	0	1	9	0	0	1	0
team_800	2009—2013	3	0	1	0	3	0	0	0	0	0	0	0	1	0
team_800	2010—2014	84	6	117	279	4.28571	14	80	11.7	113	10.6903	0.130952	0.491667	3	0.47619
team_801	2011—2015	12	0	8	11	3.5	7	7	3.57143	10	4.9	0	0.833333	1	0.416667
team_801	2012—2016	12	3	8	11	4.5	7	7	3.57143	7	3.57143	0.083333	0	1	0.416667
team_801	2013—2017	12	3	12	11	5.5	7	3	0.666667	10	2.7	0.083333	0	1	0.416667
team_801	2014—2018	11	3	10	8	6.18182	6	4	0.5	4	0.5	0.090909	0.083333	1	0.454545
team_801	2015—2019	13	3	14	6	6.84615	6	3	1.33333	6	1	0.076923	0.153846	2	0.384615
team_801	2016—2020	8	0	6	17	8.875	5	3	1.33333	4	1	0	0.384615	2	0.625
team_801	2017—2021	8	1	6	17	9.875	5	2	0	4	1	0.125	0	2	0.625
team_801	2018—2022	7	1	5	17	11.4286	4	1	0	2	0	0.142857	0.125	2	0.714286
team_802	2008—2012	4	0	1	0	0.5	0	1	1	2	3.5	0	0.75	1	0
team_802	2009—2013	4	0	2	0	1.5	0	2	1	2	1	0	0	1	0
team_802	2010—2014	4	2	2	0	2.5	0	1	1	2	1	0.25	0	1	0
team_802	2011—2015	5	3	3	1	2.8	1	1	1	2	1	0.2	0.2	1	0
team_803	2006—2010	2	0	1	0	0	0	1	128	1	128	0	1	1	0
team_803	2007—2011	2	0	1	0	1	0	1	128	1	128	0	0	1	0
team_803	2008—2012	2	0	1	0	2	0	0	0	1	128	0	0	1	0
team_803	2009—2013	2	0	1	0	3	0	0	0	0	0	0	0	1	0
team_803	2010—2014	2	0	1	0	4	0	0	0	0	0	0	0	1	0
team_804	2006—2010	4	0	1	0	0	0	1	5	1	5	0	1	1	0
team_804	2007—2011	4	0	1	0	1	0	1	5	1	5	0	0	1	0
team_804	2008—2012	4	0	1	0	2	0	0	0	1	5	0	0	1	0
team_804	2009—2013	4	0	1	0	3	0	0	0	0	0	0	0	1	0
team_804	2010—2014	4	0	1	0	4	0	0	0	0	0	0	0	1	0
team_805	2002—2006	3	0	1	1	2.33333	2	1	9	1	9	0	0.25	1	0
team_805	2003—2007	3	0	1	1	3.33333	2	0	0	1	9	0	0	1	0
team_805	2004—2008	3	0	1	1	4.33333	2	0	0	0	0	0	0	1	0
team_805	2005—2009	3	0	1	1	5.33333	2	0	0	0	0	0	0	1	0
team_806	2006—2010	6	3	4	0	0	0	2	7	2	7	0.666667	1	1	0
team_806	2007—2011	7	3	8	0	0.857143	0	3	10	3	10	0.571429	0.142857	1	0
team_807	2006—2010	3	2	1	0	0	0	1	9	1	9	0.333333	1	1	0
team_807	2007—2011	4	2	1	0	0.75	0	2	6	2	6	0.25	0.25	1	0
team_807	2008—2012	88	9	103	15	1.85227	6	125	17.456	139	16.7842	0.238636	0.463918	4	0.522727
team_808	2006—2010	3	0	3	0	0	0	1	7	1	7	0	1	1	0
team_808	2007—2011	3	0	3	0	1	0	1	7	1	7	0	0	1	0
team_808	2008—2012	3	0	3	0	2	0	0	0	1	7	0	0	1	0
team_808	2009—2013	3	0	3	0	3	0	1	2	1	2	0	0	1	0
team_808	2010—2014	3	0	3	0	4	0	2	3.5	2	3.5	0	0	1	0
team_808	2011—2015	3	0	1	3	5	3	1	5	2	3.5	0	0	1	0
team_808	2012—2016	3	0	1	3	6	3	0	0	1	5	0	0	1	0
team_808	2013—2017	3	0	1	3	7	3	0	0	0	0	0	0	1	0
team_808	2014—2018	3	0	1	6	8	3	0	0	0	0	0	0	1	0
team_809	2006—2010	2	0	2	0	0	0	1	6	1	6	0	1	1	0
team_809	2007—2011	2	0	2	0	1	0	1	6	1	6	0	0	1	0
team_809	2008—2012	2	0	2	0	2	0	0	0	1	6	0	0	1	0
team_809	2009—2013	2	0	2	0	3	0	0	0	0	0	0	0	1	0
team_809	2010—2014	2	0	2	0	4	0	0	0	0	0	0	0	1	0
team_810	2006—2010	6	0	6	0	0	0	2	28	2	28	0	1	1	1
team_810	2007—2011	6	0	6	0	1	0	2	28	2	28	0	0	1	1
team_810	2008—2012	6	0	6	0	2	0	0	0	2	28	0	0	1	1
team_810	2009—2013	6	0	6	0	3	0	0	0	0	0	0	0	1	1
team_810	2010—2014	6	0	6	0	4	0	0	0	0	0	0	0	1	1
team_810	2011—2015	6	0	6	10	5	3	2	0	2	0	0	0	1	1
team_810	2012—2016	6	0	6	10	6	3	2	0	2	0	0	0	1	1
team_810	2013—2017	6	0	6	10	7	3	0	0	2	0	0	0	1	1
team_810	2014—2018	6	0	6	10	8	3	0	0	0	0	0	0	1	1
team_810	2015—2019	6	0	6	10	9	3	0	0	0	0	0	0	1	1
team_811	2010—2014	2	0	4	0	2	0	2	7.5	2	7.5	0	0.5	1	0
team_811	2011—2015	2	0	2	1	3	2	2	7.5	2	7.5	0	0	1	0
team_811	2012—2016	2	2	2	1	4	2	0	0	2	7.5	0.5	0	1	0
team_811	2013—2017	2	2	2	1	5	2	0	0	0	0	0.5	0	1	0
team_811	2014—2018	2	2	2	1	6	2	0	0	0	0	0.5	0	1	0
team_812	2006—2010	3	0	1	0	0	0	1	12	1	12	0	1	1	0
team_812	2007—2011	3	0	1	0	1	0	1	12	1	12	0	0	1	0
team_812	2008—2012	3	0	1	0	2	0	0	0	1	12	0	0	1	0
team_812	2009—2013	3	0	1	0	3	0	0	0	0	0	0	0	1	0
team_812	2010—2014	3	0	1	0	4	0	0	0	0	0	0	0	1	0
team_813	2008—2012	68	5	25	5	2	3	23	17.087	34	19.7941	0.235294	0.470588	3	0.647059
team_813	2009—2013	4	8	2	3	1.75	1	5	13.6	5	13.6	1	0.985915	2	0
team_813	2010—2014	4	8	2	3	2.75	1	5	11.6	7	13.4286	1	0	2	0
team_813	2011—2015	6	9	5	3	2.5	1	8	6	11	7.27273	1	0.333333	2	0
team_813	2012—2016	12	10	16	2	2.66667	2	15	3.6	19	4.47368	0.75	0.5	2	0
team_813	2013—2017	127	18	141	107	3.33071	26	61	3.91803	96	4.70833	0.204724	0.72314	6	0.322835
team_813	2014—2018	49	7	133	48	4.2449	11	44	2.86364	64	2.90625	0.469388	0.819095	3	0.489796
team_813	2015—2019	111	12	211	62	3.35135	13	91	2.52747	145	2.85517	0.387387	0.816406	4	0.207207
team_813	2016—2020	80	9	59	69	3.825	15	39	2.66667	62	2.6129	0.125	0.706767	2	0.3625
team_813	2017—2021	97	25	115	84	3	20	43	1.72093	60	2	0.505155	0.91623	8	0.618557
team_813	2018—2022	94	22	152	96	2.97872	20	72	0.666667	95	0.873684	0.723404	0.80625	5	0.755319
team_814	2006—2010	2	3	1	0	0	0	1	2	1	2	0.5	1	1	0
team_814	2007—2011	2	3	1	0	1	0	1	2	1	2	0.5	0	1	0
team_814	2008—2012	2	5	1	0	2	0	1	0	2	1	0.5	0	2	0
team_814	2009—2013	2	6	1	0	3	0	1	0	1	0	0.5	0	2	0
team_814	2010—2014	2	6	1	0	4	0	0	0	1	0	0.5	0	2	0
team_814	2011—2015	2	6	1	2	5	1	0	0	0	0	0.5	0	2	0
team_814	2012—2016	2	5	1	2	6	1	0	0	0	0	0.5	0	2	0
team_815	2002—2006	3	0	1	0	1	0	1	28	1	28	0	0.666667	1	0
team_815	2003—2007	3	0	1	0	2	0	1	28	1	28	0	0	1	0
team_815	2004—2008	3	0	1	0	3	0	0	0	1	28	0	0	1	0
team_815	2005—2009	3	0	1	0	4	0	0	0	0	0	0	0	1	0
team_815	2006—2010	3	0	1	0	5	0	0	0	0	0	0	0	1	0
team_816	2006—2010	2	0	1	0	0	0	1	75	1	75	0	1	1	0
team_816	2007—2011	2	0	1	0	1	0	1	75	1	75	0	0	1	0
team_816	2008—2012	2	0	1	0	2	0	0	0	1	75	0	0	1	0
team_816	2009—2013	2	0	1	0	3	0	0	0	0	0	0	0	1	0
team_816	2010—2014	3	0	1	0	2.66667	0	1	0	1	0	0	0.333333	1	0
team_816	2011—2015	2	0	1	1	3	1	1	0	1	0	0	0.333333	1	0
team_816	2012—2016	2	0	1	1	4	1	0	0	1	0	0	0	1	0
team_816	2013—2017	2	0	1	1	5	1	0	0	0	0	0	0	1	0
team_816	2014—2018	2	0	1	1	6	1	1	0	1	0	0	0	1	0
team_816	2015—2019	2	0	1	2	7	1	1	0	1	0	0	0	1	0
team_816	2016—2020	2	0	1	1	8	1	0	0	1	0	0	0	1	0
team_816	2017—2021	2	0	1	1	9	1	0	0	0	0	0	0	1	0
team_816	2018—2022	2	0	1	1	10	1	1	0	1	0	0	0	1	0
team_817	2006—2010	4	0	1	0	0	0	1	29	1	29	0	1	1	0
team_817	2007—2011	4	0	1	0	1	0	1	29	1	29	0	0	1	0
team_817	2008—2012	4	0	1	0	2	0	0	0	1	29	0	0	1	0
team_817	2009—2013	4	0	1	0	3	0	0	0	0	0	0	0	1	0
team_817	2010—2014	4	0	1	0	4	0	0	0	0	0	0	0	1	0
team_818	2006—2010	2	0	1	0	0	0	2	16.5	2	16.5	0	1	1	0
team_819	2006—2010	5	0	1	0	0	0	1	3	1	3	0	1	1	1
team_819	2007—2011	5	0	1	0	1	0	1	3	1	3	0	0	1	1
team_819	2008—2012	5	0	1	0	2	0	0	0	1	3	0	0	1	1
team_819	2009—2013	5	0	1	0	3	0	0	0	0	0	0	0	1	1
team_819	2010—2014	5	0	1	0	4	0	0	0	0	0	0	0	1	1
team_820	2006—2010	3	0	1	0	0	0	1	14	1	14	0	1	1	0
team_820	2007—2011	3	0	1	0	1	0	1	14	1	14	0	0	1	0
team_820	2008—2012	3	0	1	0	2	0	0	0	1	14	0	0	1	0
team_820	2009—2013	3	0	1	0	3	0	0	0	0	0	0	0	1	0
team_820	2010—2014	3	0	1	0	4	0	0	0	0	0	0	0	1	0
team_821	2005—2009	75	4	85	11	2.14667	7	57	15.2632	75	17.3867	0.04	0.625	1	0.36
team_821	2006—2010	48	2	70	4	1.91667	4	34	13.7353	51	14.5098	0.020833	0.574074	2	0.4375
team_822	2006—2010	4	0	1	0	0	0	1	7	1	7	0	1	1	0
team_822	2007—2011	4	0	1	0	1	0	1	7	1	7	0	0	1	0
team_822	2008—2012	4	0	1	0	2	0	0	0	1	7	0	0	1	0
team_822	2009—2013	4	0	1	0	3	0	0	0	0	0	0	0	1	0
team_822	2010—2014	4	0	1	0	4	0	0	0	0	0	0	0	1	0
team_823	2002—2006	7	0	8	0	1	0	3	18	3	18	0	0	1	0.857143
team_823	2003—2007	9	0	14	0	1.55556	0	2	11	5	15.2	0	0.222222	1	0.666667
team_823	2004—2008	15	0	21	0	2.33333	0	7	9.28571	7	9.28571	0	0.4	1	0.4
team_824	2006—2010	2	0	1	0	0	0	1	29	1	29	0	1	2	0
team_824	2007—2011	2	0	2	0	1	0	2	17	2	17	0	0	2	0
team_825	2006—2010	3	1	2	0	0	0	1	2	1	2	0.333333	1	1	0
team_826	2006—2010	6	0	2	0	0	0	1	13	1	13	0	1	1	1
team_826	2007—2011	6	0	2	0	1	0	1	13	1	13	0	0	1	1
team_827	2009—2013	2	0	1	1	4.5	2	2	6.5	2	6.5	0	0.5	1	0
team_827	2010—2014	2	0	1	1	5.5	2	1	1	2	6.5	0	0	1	0
team_828	2006—2010	4	0	1	0	0	0	1	10	1	10	0	1	1	0
team_828	2007—2011	4	0	1	0	1	0	1	10	1	10	0	0	1	0
team_828	2008—2012	4	0	1	0	2	0	0	0	1	10	0	0	1	0
team_828	2009—2013	4	0	1	0	3	0	0	0	0	0	0	0	1	0
team_828	2010—2014	4	0	1	0	4	0	0	0	0	0	0	0	1	0
team_829	2006—2010	6	0	2	0	0	0	1	9	1	9	0	1	1	1
team_829	2007—2011	6	0	2	0	1	0	1	9	1	9	0	0	1	1
team_829	2008—2012	6	0	2	0	2	0	0	0	1	9	0	0	1	1
team_829	2009—2013	6	0	2	0	3	0	0	0	0	0	0	0	1	1
team_829	2010—2014	6	0	2	0	4	0	0	0	0	0	0	0	1	1
team_830	2010—2014	2	0	1	0	2	0	1	0	1	0	0	0.5	2	0
team_830	2011—2015	2	0	1	1	3	1	1	0	1	0	0	0	2	0
team_830	2012—2016	2	0	1	1	4	1	0	0	1	0	0	0	2	0
team_830	2013—2017	2	0	1	1	5	1	0	0	0	0	0	0	2	0
team_830	2014—2018	2	0	1	1	6	1	0	0	0	0	0	0	2	0
team_831	2006—2010	6	0	1	0	0	0	1	87	1	87	0	1	1	1
team_831	2007—2011	6	0	1	0	1	0	1	87	1	87	0	0	1	1
team_831	2008—2012	6	0	1	0	2	0	0	0	1	87	0	0	1	1
team_831	2009—2013	6	0	1	0	3	0	0	0	0	0	0	0	1	1
team_831	2010—2014	6	0	1	0	4	0	0	0	0	0	0	0	1	1
team_831	2011—2015	6	0	2	6	5	1	1	0	1	0	0	0	1	1
team_831	2012—2016	6	0	2	6	6	1	1	0	1	0	0	0	1	1
team_831	2013—2017	6	0	2	6	7	1	0	0	1	0	0	0	1	1
team_831	2014—2018	6	0	2	6	8	1	0	0	0	0	0	0	1	1
team_831	2015—2019	6	0	2	6	9	1	0	0	0	0	0	0	1	1
team_832	2010—2014	2	0	2	0	2	0	1	4	1	4	0	0.5	1	0
team_832	2011—2015	2	2	1	1	3	1	1	4	1	4	0.5	0	1	0
team_832	2012—2016	2	2	1	1	4	1	0	0	1	4	0.5	0	1	0
team_832	2013—2017	4	0	3	1	2.5	1	1	1	1	1	0.5	0.5	2	0
team_832	2014—2018	8	0	8	1	1.75	1	3	3	3	3	0.5	0.5	2	0.75
team_832	2015—2019	7	2	7	2	2.42857	2	2	4	3	3	0.428571	0.125	2	0.857143
team_832	2016—2020	10	2	10	1	2.4	1	1	0	3	2.66667	0.4	0.3	2	0.9
team_832	2017—2021	10	2	10	1	3.4	1	2	0	2	0	0.4	0	2	0.9
team_832	2018—2022	10	2	10	4	4.4	3	2	0	3	0	0.2	0	2	0.9
team_833	2006—2010	2	0	3	0	0	0	1	7	1	7	0	1	1	0
team_833	2007—2011	2	0	3	0	1	0	1	7	1	7	0	0	1	0
team_833	2008—2012	2	0	3	0	2	0	0	0	1	7	0	0	1	0
team_833	2009—2013	2	0	3	0	3	0	0	0	0	0	0	0	1	0
team_833	2010—2014	2	0	3	0	4	0	0	0	0	0	0	0	1	0
team_834	2006—2010	7	0	1	0	0	0	1	11	1	11	0	1	1	1
team_834	2007—2011	7	0	1	0	1	0	1	11	1	11	0	0	1	1
team_834	2008—2012	7	0	1	0	2	0	0	0	1	11	0	0	1	1
team_834	2009—2013	7	0	1	0	3	0	0	0	0	0	0	0	1	1
team_834	2010—2014	7	0	1	0	4	0	0	0	0	0	0	0	1	1
team_835	2006—2010	3	0	1	0	0	0	1	25	1	25	0	1	1	0
team_835	2007—2011	3	0	1	0	1	0	1	25	1	25	0	0	1	0
team_835	2008—2012	3	0	1	0	2	0	0	0	1	25	0	0	1	0
team_835	2009—2013	3	0	1	0	3	0	0	0	0	0	0	0	1	0
team_835	2010—2014	3	0	1	0	4	0	0	0	0	0	0	0	1	0
team_836	2006—2010	2	0	1	0	0	0	1	2	1	2	0	1	1	0
team_836	2007—2011	2	0	1	0	1	0	1	2	1	2	0	0	1	0
team_837	2006—2010	3	0	2	0	0	0	1	9	1	9	0	1	1	0
team_837	2007—2011	3	0	2	0	1	0	1	9	1	9	0	0	1	0
team_837	2008—2012	3	0	2	0	2	0	0	0	1	9	0	0	1	0
team_837	2009—2013	3	0	2	0	3	0	0	0	0	0	0	0	1	0
team_837	2010—2014	3	0	2	0	4	0	0	0	0	0	0	0	1	0
team_838	2006—2010	3	0	1	0	0	0	1	4	1	4	0	1	1	0
team_839	2010—2014	2	0	2	0	2	0	1	20	1	20	0	0.5	1	0
team_839	2011—2015	113	10	108	95	3.27434	12	149	7.63758	186	8.22581	0.247788	0.542484	6	0.389381
team_840	2002—2006	3	0	14	0	2.66667	0	0	0	2	13	0	0	1	0
team_840	2003—2007	3	0	14	0	3.66667	0	0	0	0	0	0	0	1	0
team_840	2004—2008	3	0	7	3	4.66667	4	0	0	0	0	0	0	1	0
team_841	2006—2010	3	0	1	0	0	0	1	5	1	5	0	1	1	0
team_841	2007—2011	4	0	2	0	0.75	0	2	2.5	2	2.5	0	0.25	1	0
team_841	2008—2012	4	0	3	0	1.75	0	2	5.5	3	5.33333	0	0	1	0
team_841	2009—2013	4	0	3	0	2.75	0	1	11	2	5.5	0	0	1	0
team_842	2006—2010	2	0	1	0	0	0	1	1	1	1	0	1	1	0
team_842	2007—2011	2	0	1	0	1	0	1	1	1	1	0	0	1	0
team_842	2008—2012	2	0	1	0	2	0	0	0	1	1	0	0	1	0
team_842	2009—2013	2	0	1	0	3	0	0	0	0	0	0	0	1	0
team_842	2010—2014	2	0	1	0	4	0	0	0	0	0	0	0	1	0
team_843	2002—2006	4	0	1	0	2	0	1	23	2	37.5	0	0	1	0
team_843	2003—2007	4	0	1	0	3	0	1	23	1	23	0	0	1	0
team_843	2004—2008	4	0	1	0	4	0	0	0	1	23	0	0	1	0
team_843	2005—2009	4	0	1	0	5	0	1	30	1	30	0	0	1	0
team_843	2006—2010	4	0	1	0	6	0	1	30	1	30	0	0	1	0
team_843	2007—2011	4	0	1	0	7	0	0	0	1	30	0	0	1	0
team_843	2008—2012	4	0	1	0	8	0	0	0	0	0	0	0	1	0
team_843	2009—2013	4	0	1	0	9	0	0	0	0	0	0	0	1	0
[truncated: 4,738 more rows]

## Sheet: Intel
team	year	Team size	Scientific diversity	Technological diversity	Prior invention	Cognitive capital	Knowledge stock	y21	y22	y31	y32	Scientist	Membership turnover	Team internationalization	Team coreness
team_1	2002—2006	36	3	9	0	2.16667	0	18	16.1111	30	23.4333	0	0.055556	2	0.833333
team_1	2003—2007	40	7	9	0	2.85	0	18	8.77778	26	15.4615	0.15	0.1	2	0.825
team_1	2004—2008	49	12	13	0	3.69388	3	13	9.84615	23	7.56522	0.22449	0.254902	2	0.755102
team_1	2005—2009	1	0	1	0	5	3	0	0	0	0	0	0.979592	1	0
team_2	2002—2006	2	2	1	0	2	0	0	0	1	8	0	0	1	0
team_2	2003—2007	2	2	1	0	3	0	0	0	0	0	0.5	0	1	0
team_2	2004—2008	2	2	1	0	4	0	0	0	0	0	0.5	0	1	0
team_3	2002—2006	2	2	2	0	2	0	0	0	1	77	0	0	1	0
team_3	2003—2007	2	2	2	0	3	0	0	0	0	0	0.5	0	1	0
team_4	2002—2006	6	2	1	0	4.16667	2	1	7	1	7	0	0	1	1
team_4	2003—2007	6	2	1	0	5.16667	0	0	0	1	7	0.166667	0	1	1
team_4	2004—2008	7	1	2	0	5.28571	1	1	11	1	11	0.142857	0.142857	1	0.857143
team_4	2005—2009	7	1	2	6	6.28571	1	1	11	1	11	0.142857	0	1	0.857143
team_4	2006—2010	2	0	1	0	4.5	1	0	0	1	11	0	0.714286	1	0
team_4	2007—2011	2	0	1	0	16.5	1	1	16	1	16	0	0	1	0
team_4	2008—2012	2	0	1	2	16.5	1	1	16	1	16	0	0	1	0
team_4	2009—2013	1	0	1	2	19	2	1	8	2	12	0	0.5	1	0
team_5	2002—2006	3	6	2	0	2	0	0	0	1	12	0	0	1	0
team_5	2003—2007	3	7	2	0	3	0	0	0	0	0	0.333333	0	1	0
team_5	2004—2008	3	7	2	0	4	0	0	0	0	0	0.333333	0	1	0
team_6	2002—2006	2	0	2	0	3	0	0	0	1	2	0	0	1	0
team_6	2003—2007	2	0	2	1	4	1	0	0	0	0	0	0	1	0
team_6	2004—2008	2	0	2	0	5	1	0	0	0	0	0	0	1	0
team_7	2002—2006	2	0	1	0	1	0	1	9	1	9	0	0	1	0
team_7	2003—2007	2	0	1	0	2	0	0	0	1	9	0	0	1	0
team_7	2004—2008	2	0	1	0	3	0	0	0	0	0	0	0	1	0
team_7	2005—2009	2	0	1	0	4	0	0	0	0	0	0	0	1	0
team_8	2002—2006	4	1	1	0	4.75	1	1	0	1	0	0	0	3	0
team_8	2003—2007	2	1	1	2	5.5	1	0	0	1	0	1	0.5	2	0
team_8	2004—2008	1	1	1	0	5	1	0	0	0	0	1	0.5	1	0
team_9	2002—2006	2	0	2	0	2	0	0	0	1	12	0	0	1	0
team_9	2003—2007	2	0	2	0	3	0	0	0	0	0	0	0	1	0
team_9	2004—2008	2	0	2	0	4	0	0	0	0	0	0	0	1	0
team_10	2002—2006	7	3	7	0	4.57143	5	1	96	2	61.5	0	0	2	0
team_10	2003—2007	3	0	4	8	5	4	0	0	0	0	0	0.571429	1	0
team_11	2002—2006	23	0	2	0	2.43478	4	10	3.7	17	7.64706	0	0.73913	3	0.608696
team_11	2003—2007	29	0	3	0	2.62069	2	21	7.66667	23	7.30435	0	0.322581	3	0.62069
team_11	2004—2008	79	11	10	0	3.05063	7	56	11.7143	83	13.1566	0.088608	0.666667	4	0.759494
team_11	2005—2009	133	17	23	0	3.46617	16	76	13.8816	111	15.0721	0.150376	0.760234	5	0.443609
team_11	2006—2010	2	0	5	0	5	3	0	0	1	0	0	0.984962	1	0
team_11	2007—2011	1	0	3	6	18	5	0	0	0	0	0	0.5	1	0
team_12	2002—2006	3	0	2	0	9	2	0	0	0	0	0	0	2	0
team_13	2002—2006	1	0	2	0	5	1	0	0	0	0	0	0.5	1	0
team_14	2003—2007	4	0	6	0	2	5	2	89	3	69	0	0.75	1	0
team_14	2004—2008	4	0	3	0	3	7	2	89	2	89	0	0	1	0
team_14	2005—2009	8	0	5	0	3.25	6	1	18	4	56.75	0	0.5	1	0.625
team_15	2002—2006	3	0	2	0	8.66667	5	0	0	0	0	0	0	1	0
team_16	2002—2006	5	0	1	0	4	0	0	0	0	0	0	0	1	1
team_17	2002—2006	2	0	1	0	9.5	5	0	0	0	0	0	0	2	0
team_18	2002—2006	1	0	3	0	10	1	0	0	0	0	0	0.666667	1	0
team_19	2002—2006	4	1	3	0	5.75	2	1	23	1	23	0	0	2	1
team_19	2003—2007	4	1	3	0	6.75	3	1	23	1	23	0.25	0	2	1
team_19	2004—2008	4	1	3	0	7.75	3	0	0	1	23	0.25	0	2	1
team_19	2005—2009	4	1	3	0	8.75	3	0	0	0	0	0.25	0	2	0
team_19	2006—2010	4	1	3	0	9.75	3	0	0	0	0	0.25	0	2	0
team_20	2002—2006	2	0	1	0	6.5	9	0	0	0	0	0	0.968254	1	0
team_20	2003—2007	1	0	1	0	6	2	1	3	1	3	0	0.5	1	0
team_21	2002—2006	1	0	1	0	12	3	1	101	1	101	0	0.984127	1	0
team_22	2002—2006	16	3	6	0	3.0625	2	6	12.3333	8	11.875	0	0.80303	4	0.5
team_22	2003—2007	2	2	3	0	7	2	0	0	1	3	0.5	0.875	1	0
team_22	2004—2008	1	2	1	0	9	3	0	0	0	0	1	0.5	1	0
team_23	2002—2006	22	6	5	0	1.45455	4	14	15.8571	18	15.5	0	0.819444	3	0.863636
team_23	2003—2007	27	10	9	0	2	4	21	14.3333	25	12.96	0.074074	0.185185	3	0.814815
team_23	2004—2008	27	10	9	0	3	5	14	7.42857	24	12.625	0.074074	0	3	0.814815
team_23	2005—2009	38	10	11	0	2.97368	7	12	2	24	5.25	0.078947	0.289474	2	0.552632
team_23	2006—2010	54	9	14	0	3.18519	10	24	3.875	28	3.46429	0.074074	0.327273	4	0.425926
team_23	2007—2011	66	11	10	0	13.697	6	23	4.17391	33	3.60606	0.060606	0.441558	5	0.454545
team_23	2008—2012	39	18	14	19	12.4359	5	17	3.29412	23	3.30435	0.205128	0.636364	2	0.74359
team_23	2009—2013	91	27	29	0	13.6374	21	31	3.3871	49	3.38776	0.274725	0.571429	5	0.692308
team_23	2010—2014	71	27	25	0	12.1831	21	32	4.03125	47	3.93617	0.309859	0.553571	4	0.690141
team_23	2011—2015	112	34	24	150	12	28	55	2.52727	89	3	0.321429	0.644444	3	0.241071
team_23	2012—2016	1	1	1	6	13	3	0	0	1	0	1	0.991071	1	0
team_24	2002—2006	3	0	1	0	1	0	2	58.5	2	58.5	0	0	1	0
team_24	2003—2007	3	0	1	0	2	0	0	0	2	58.5	0	0	1	0
team_24	2004—2008	4	2	5	0	2.5	0	2	3.5	2	3.5	0.25	0.25	2	0
team_25	2002—2006	4	0	1	0	14	5	0	0	0	0	0	0.555556	1	1
team_25	2003—2007	5	0	2	0	12	5	1	13	1	13	0	0.2	2	0.8
team_25	2004—2008	2	0	2	0	10	3	1	13	1	13	0	0.6	1	0
team_25	2005—2009	2	0	2	0	11	3	0	0	1	13	0	0	1	0
team_25	2006—2010	2	0	2	0	12	3	0	0	0	0	0	0	1	0
team_25	2007—2011	2	0	2	0	24	1	0	0	0	0	0	0	1	0
team_26	2002—2006	3	8	4	0	8	8	0	0	0	0	0	0	1	0
team_27	2002—2006	5	0	2	0	15	2	0	0	0	0	0	0	1	1
team_27	2003—2007	5	0	2	0	16	2	0	0	0	0	0	0	1	1
team_28	2002—2006	3	0	1	0	3	0	0	0	0	0	0	0	1	0
team_29	2002—2006	3	0	2	0	2	0	1	36	2	39.5	0	0	1	0
team_29	2003—2007	7	0	5	0	1.85714	0	8	19.375	9	18	0	0.571429	1	0
team_29	2004—2008	7	0	5	0	2.85714	0	4	17.5	8	19.375	0	0	1	0
team_29	2005—2009	5	0	5	0	3.4	1	0	0	4	17.5	0	0.285714	1	0
team_29	2006—2010	5	0	5	0	4.4	3	1	0	1	0	0	0	1	0
team_29	2007—2011	4	0	3	0	16.5	5	1	0	1	0	0	0.2	1	0
team_29	2008—2012	1	0	2	2	16	2	0	0	1	0	0	0.75	1	0
team_30	2002—2006	39	4	33	0	2.15385	5	28	13.6786	38	18.0526	0	0.365854	2	0.589744
team_30	2003—2007	46	5	33	0	2.86957	5	27	11.7037	38	12.9737	0.173913	0.152174	3	0.586957
team_30	2004—2008	47	5	32	0	3.57447	14	24	7.20833	42	9.2381	0.148936	0.102041	2	0.659574
team_30	2005—2009	45	9	31	0	4.11111	16	20	5	29	6.93103	0.177778	0.16	2	0.244444
team_30	2006—2010	46	6	34	0	4.45652	22	20	5.5	37	5.27027	0.065217	0.314815	2	0.152174
team_30	2007—2011	2	0	2	0	20	7	0	0	0	0	0	0.956522	1	0
team_30	2008—2012	2	0	2	5	20	7	0	0	0	0	0	0	1	0
team_31	2002—2006	4	0	2	1	1.25	2	1	9	1	9	0	0.967742	1	1
team_32	2002—2006	6	0	2	0	2.66667	1	1	32	2	26	0	0.428571	3	0.833333
team_32	2003—2007	6	0	2	0	3.66667	1	1	32	1	32	0	0	3	0.833333
team_32	2004—2008	5	0	2	0	4	1	0	0	1	32	0	0.166667	3	1
team_32	2005—2009	5	0	2	0	5	2	1	6	1	6	0	0	1	1
team_32	2006—2010	5	0	2	0	6	2	1	6	1	6	0	0	1	1
team_32	2007—2011	3	0	2	0	19.3333	2	0	0	1	6	0	0.4	1	0
team_32	2008—2012	3	0	2	7	19.3333	2	0	0	0	0	0	0	1	0
team_32	2009—2013	3	0	2	0	19.3333	2	0	0	0	0	0	0	1	0
team_33	2002—2006	4	0	3	0	0	0	0	0	1	53	0	0	2	1
team_33	2003—2007	4	0	3	0	0	0	0	0	0	0	0	0	2	1
team_33	2004—2008	4	0	3	0	0	0	0	0	0	0	0	0	2	1
team_34	2002—2006	3	0	2	0	3.66667	2	0	0	1	83	0	0	1	0
team_34	2003—2007	3	0	2	0	4.66667	2	0	0	0	0	0	0	1	0
team_35	2002—2006	7	0	3	0	2.57143	1	3	55.3333	5	48	0	0.285714	2	0
team_35	2003—2007	7	0	3	2	3.57143	2	3	80.3333	4	67.5	0	0	2	0
team_36	2002—2006	2	0	3	0	2	0	2	3	3	6	0	0	2	0
team_36	2003—2007	2	0	3	0	3	0	1	2	2	3	0	0	2	0
team_36	2004—2008	2	0	3	0	4	0	0	0	1	2	0	0	2	0
team_36	2005—2009	2	0	3	2	5	1	0	0	0	0	0	0	2	0
team_36	2006—2010	2	0	1	3	6	3	0	0	0	0	0	0	2	0
team_37	2002—2006	5	0	4	0	7	6	1	49	1	49	0	0	3	0
team_37	2003—2007	1	0	2	0	9	3	0	0	1	49	0	0.8	1	0
team_38	2002—2006	3	0	2	0	3.66667	6	1	108	1	108	0	0	1	0
team_38	2003—2007	3	0	2	0	4.66667	5	0	0	1	108	0	0	1	0
team_38	2004—2008	4	0	2	0	4.25	4	1	23	1	23	0	0.25	1	0
team_38	2005—2009	4	0	2	0	5.25	4	1	23	1	23	0	0	1	0
team_38	2006—2010	3	0	1	0	6.66667	2	0	0	1	23	0	0.25	1	0
team_38	2007—2011	3	0	1	0	18.6667	2	0	0	0	0	0	0	1	0
team_38	2008—2012	3	0	1	2	18.6667	2	0	0	0	0	0	0	1	0
team_39	2002—2006	7	5	1	0	1.42857	0	2	16	3	21.6667	0	0	1	1
team_40	2002—2006	3	1	1	0	5.33333	1	0	0	1	33	0	0	2	0
team_40	2003—2007	3	1	1	0	4.66667	1	1	12	1	12	0.333333	0.5	3	0
team_40	2004—2008	3	1	1	0	5.66667	1	1	12	1	12	0.666667	0	3	0
team_41	2002—2006	2	0	1	0	3	0	1	1	1	1	0	0	2	0
team_41	2003—2007	2	0	1	0	4	0	1	1	1	1	0	0	2	0
team_42	2002—2006	9	0	2	0	1.66667	0	2	88.5	4	89	0	0	4	0.888889
team_42	2003—2007	9	0	2	0	2.66667	0	1	7	3	61.3333	0	0	4	0.888889
team_43	2002—2006	2	0	4	0	7	2	0	0	2	20.5	0	0	1	0
team_43	2003—2007	2	0	4	1	8	2	0	0	0	0	0	0	1	0
team_44	2002—2006	3	6	1	0	5	1	0	0	0	0	0	0.25	1	0
team_45	2002—2006	4	3	1	0	4	0	0	0	0	0	0	0	3	0
team_46	2002—2006	2	0	2	0	4	0	0	0	0	0	0	0	2	0
team_47	2002—2006	5	4	9	0	5.4	4	5	14.6	6	14.1667	0	0	1	0
team_47	2003—2007	4	5	9	0	6.75	5	3	9	6	12.3333	0.75	0.2	1	0
team_48	2004—2008	2	0	2	0	5	2	1	7	1	7	0	0.5	1	0
team_49	2002—2006	4	0	6	4	5	7	3	9.33333	4	12	0	0.5	2	0
team_49	2003—2007	4	0	7	0	6	7	3	3	4	8	0	0	2	0
team_49	2004—2008	3	0	9	0	7.33333	6	2	10	4	6.25	0	0.25	1	0
team_49	2005—2009	4	0	9	0	8	5	2	9.5	3	7.66667	0	0.25	1	0
team_50	2002—2006	2	0	3	0	4	2	1	109	1	109	0	0	1	0
team_50	2003—2007	2	0	3	3	5	2	0	0	1	109	0	0	1	0
team_50	2004—2008	2	0	3	0	6	2	0	0	0	0	0	0	1	0
team_50	2005—2009	2	0	3	0	7	2	0	0	0	0	0	0	1	0
team_50	2006—2010	2	0	4	0	8	3	1	4	1	4	0	0	1	0
team_50	2007—2011	2	0	4	0	20	3	1	4	1	4	0	0	1	0
team_51	2002—2006	9	2	6	0	3.66667	4	3	95	4	171	0	0.653846	2	0.555556
team_51	2003—2007	11	0	8	0	4.72727	6	2	9.5	5	60.8	0	0.333333	2	0.454545
team_51	2004—2008	9	3	6	0	5.88889	7	2	33	3	23	0.111111	0.181818	1	0.555556
team_51	2005—2009	13	4	10	0	5.69231	8	3	25.6667	7	20.2857	0.230769	0.307692	1	0.384615
team_51	2006—2010	1	0	1	0	9	4	0	0	1	50	0	0.923077	1	0
team_52	2002—2006	6	1	1	0	3	1	0	0	2	39	0	0	3	0.666667
team_52	2003—2007	6	1	1	1	4	1	0	0	0	0	0.166667	0	3	0.666667
team_52	2004—2008	2	0	1	0	4.5	1	0	0	0	0	0	0.666667	1	0
team_53	2002—2006	2	0	3	0	8.5	2	2	4.5	2	4.5	0	0	2	0
team_53	2003—2007	1	0	2	0	5	2	1	2	2	4.5	0	0.5	1	0
team_54	2002—2006	2	0	1	0	4.5	1	0	0	0	0	0	0	1	0
team_54	2003—2007	2	0	1	0	5.5	1	0	0	0	0	0	0	1	0
team_55	2002—2006	2	0	2	0	3	0	0	0	0	0	0	0	1	0
team_55	2003—2007	2	0	2	0	4	0	0	0	0	0	0	0	1	0
team_55	2004—2008	2	0	2	0	5	2	1	0	1	0	0	0	1	0
team_55	2005—2009	2	0	2	0	6	2	1	0	1	0	0	0	1	0
team_55	2006—2010	2	0	2	0	7	2	0	0	1	0	0	0	1	0
team_55	2007—2011	2	0	2	0	19	2	0	0	0	0	0	0	1	0
team_55	2008—2012	2	0	2	2	19	2	0	0	0	0	0	0	1	0
team_56	2002—2006	2	0	4	0	3.5	5	1	19	3	59	0	0.333333	2	0
team_57	2002—2006	6	2	1	0	4.5	1	0	0	0	0	0	0	2	1
team_58	2002—2006	2	5	1	0	3	0	0	0	0	0	0	0	1	0
team_58	2003—2007	7	4	3	0	1.14286	0	2	13	2	13	0.285714	0.714286	2	0.571429
team_58	2004—2008	15	16	3	0	1.46667	3	5	8.8	8	11.375	0.133333	0.625	2	0.533333
team_58	2005—2009	12	16	3	0	1.75	1	4	8.25	6	9.83333	0.166667	0.3125	1	0.416667
team_59	2002—2006	7	0	1	0	3	0	0	0	0	0	0	0	2	1
team_59	2003—2007	7	0	1	0	4	0	0	0	0	0	0	0	2	1
team_60	2002—2006	1	0	2	0	5	2	0	0	1	2	0	0.666667	1	0
team_61	2002—2006	2	3	2	0	6	3	0	0	1	9	0	0	1	0
team_61	2003—2007	2	2	2	0	7	3	0	0	0	0	0.5	0	1	0
team_61	2004—2008	2	2	2	0	8	3	0	0	0	0	0.5	0	1	0
team_62	2002—2006	5	6	3	0	3.8	1	1	9	2	28.5	0	0	3	0
team_62	2003—2007	5	5	3	0	4.8	1	2	9.5	2	9.5	0.2	0	3	0
team_62	2004—2008	3	5	3	4	6.33333	3	1	10	2	9.5	0.333333	0.4	1	0
team_62	2005—2009	3	4	3	0	7.33333	3	0	0	1	10	0.333333	0	1	0
team_62	2006—2010	3	4	3	0	8.33333	3	0	0	0	0	0.333333	0	1	0
team_62	2007—2011	2	0	2	0	20.5	3	0	0	0	0	0	0.333333	1	0
team_63	2002—2006	2	0	1	0	6.5	0	1	59	1	59	0	0	2	0
team_63	2003—2007	2	0	1	0	7.5	0	1	59	1	59	0	0	2	0
team_63	2004—2008	2	0	1	0	8.5	1	0	0	1	59	0	0	2	0
team_63	2005—2009	2	0	1	0	9.5	1	0	0	0	0	0	0	2	0
team_63	2006—2010	2	0	1	2	10.5	1	0	0	0	0	0	0	2	0
team_64	2002—2006	2	0	2	4	14	1	1	3	1	3	0	0	1	0
team_64	2003—2007	2	1	2	0	15	1	1	3	1	3	0.5	0	1	0
team_64	2004—2008	2	1	2	0	16	2	0	0	1	3	0.5	0	1	0
team_64	2005—2009	2	1	2	2	17	2	0	0	0	0	0.5	0	1	0
team_64	2006—2010	2	1	2	0	18	2	0	0	0	0	0.5	0	1	0
team_65	2002—2006	4	0	6	0	4	2	0	0	3	12	0	0	1	0
team_65	2003—2007	3	0	5	0	5	3	0	0	0	0	0	0.25	1	0
team_65	2004—2008	3	0	5	0	6	3	0	0	0	0	0	0	1	0
team_66	2002—2006	2	0	3	0	10	2	0	0	0	0	0	0	1	0
team_66	2003—2007	2	0	3	0	11	1	0	0	0	0	0	0	1	0
team_67	2002—2006	25	2	9	0	2.96	4	7	4.85714	13	5.23077	0	0.48	5	0.92
team_67	2003—2007	25	2	8	0	3.96	6	6	5.66667	7	4.85714	0.08	0	5	0.92
team_67	2004—2008	30	4	12	0	4.13333	8	5	7.6	11	6.54545	0.066667	0.225806	5	0.9
team_67	2005—2009	22	3	8	0	4.18182	12	8	6.75	8	6.75	0.045455	0.322581	1	0.5
team_68	2002—2006	2	0	3	0	2	0	0	0	1	33	0	0	1	0
team_68	2003—2007	2	0	3	0	3	0	0	0	0	0	0	0	1	0
team_68	2004—2008	2	0	3	0	4	0	0	0	0	0	0	0	1	0
team_68	2005—2009	2	0	3	0	5	3	1	8	1	8	0	0	1	0
team_68	2006—2010	2	0	3	0	6	3	1	8	1	8	0	0	1	0
team_68	2007—2011	2	0	3	0	18	3	0	0	1	8	0	0	1	0
team_68	2008—2012	2	0	3	2	18	3	0	0	0	0	0	0	1	0
team_68	2009—2013	2	0	3	0	18	3	0	0	0	0	0	0	1	0
team_69	2002—2006	2	0	1	0	10.5	1	0	0	0	0	0	0	1	0
team_70	2002—2006	2	0	1	0	4	0	0	0	0	0	0	0	1	0
team_71	2002—2006	3	2	1	0	4	0	0	0	0	0	0	0	1	0
team_72	2002—2006	7	0	6	0	2.57143	5	4	9	5	15	0	0.571429	3	0
team_73	2002—2006	7	0	6	2	3.57143	3	1	15	3	29.3333	0	0.428571	3	0.571429
team_74	2002—2006	2	0	3	0	4	2	2	19	2	19	0	0.5	1	0
team_74	2003—2007	2	0	3	0	5	2	1	1	2	19	0	0	1	0
team_74	2004—2008	2	0	3	1	6	2	0	0	1	1	0	0	1	0
team_74	2005—2009	2	0	3	0	7	0	0	0	0	0	0	0	1	0
team_74	2006—2010	2	0	1	0	8	2	0	0	0	0	0	0	1	0
team_75	2002—2006	5	0	3	0	1.6	0	1	23	3	19.3333	0	0	2	0
team_75	2003—2007	5	0	3	0	2.6	0	0	0	1	23	0	0	2	0
team_75	2004—2008	5	0	3	0	3.6	0	0	0	0	0	0	0	2	0
team_75	2005—2009	3	0	1	0	4.33333	2	0	0	0	0	0	0.4	1	0
team_76	2002—2006	5	0	2	0	1.6	0	1	28	2	42.5	0	0.2	1	0.8
team_77	2002—2006	3	0	2	0	5.33333	5	2	14.5	2	14.5	0	0.88	2	0
team_77	2003—2007	1	0	1	0	9	5	1	29	1	29	0	0.666667	1	0
team_78	2002—2006	3	2	3	0	2	0	0	0	1	90	0.333333	0	2	0
team_78	2003—2007	3	4	3	0	3	0	0	0	0	0	0.333333	0	2	0
team_78	2004—2008	4	4	3	0	3	0	1	20	1	20	0.25	0.25	2	0
team_78	2005—2009	3	4	3	0	3.66667	3	1	20	1	20	0.333333	0.25	2	0
team_78	2006—2010	3	4	3	0	4.66667	3	0	0	1	20	0.333333	0	2	0
team_78	2007—2011	3	4	3	0	16.6667	3	0	0	0	0	0.333333	0	2	0
team_78	2008—2012	3	1	3	2	16.6667	3	0	0	0	0	0.333333	0	2	0
team_78	2009—2013	1	1	1	0	18	3	1	3	1	3	1	0.666667	1	0
team_79	2002—2006	3	0	1	0	2	0	0	0	1	23	0	0	1	0
team_79	2003—2007	3	0	1	0	3	0	0	0	0	0	0	0	1	0
team_79	2004—2008	3	0	1	0	4	0	0	0	0	0	0	0	1	0
team_80	2002—2006	2	0	5	0	7	5	2	14.5	3	12.6667	0	0	1	0
team_80	2003—2007	2	0	5	13	8	5	2	14.5	2	14.5	0	0	1	0
team_80	2004—2008	2	0	5	0	9	5	0	0	2	14.5	0	0	1	0
team_80	2005—2009	2	0	3	0	10	5	0	0	0	0	0	0	1	0
team_80	2006—2010	2	0	3	0	11	4	0	0	0	0	0	0	1	0
team_81	2002—2006	3	0	2	0	4.66667	1	1	172	1	172	0	0	2	0
team_81	2003—2007	3	0	2	0	5.66667	1	0	0	1	172	0	0	2	0
team_81	2004—2008	1	0	2	0	5	2	0	0	0	0	0	0.666667	1	0
team_82	2002—2006	180	19	37	0	3.9	19	117	21.0855	156	22.391	0.05	0.606383	13	0.711111
team_82	2003—2007	1	0	1	0	9	3	0	0	0	0	0	0.994444	1	0
team_83	2002—2006	4	0	1	0	3.75	1	1	11	1	11	0	0	1	1
team_83	2003—2007	4	0	1	0	4.75	1	1	11	1	11	0	0	1	1
team_83	2004—2008	4	0	1	5	5.75	1	1	3	2	7	0	0	1	1
team_83	2005—2009	4	0	1	0	6.75	1	1	3	1	3	0	0	1	0
team_83	2006—2010	4	0	1	0	7.75	1	0	0	1	3	0	0	1	0
team_83	2007—2011	4	0	1	0	19.75	1	0	0	0	0	0	0	1	0
team_83	2008—2012	4	0	1	8	19.75	1	0	0	0	0	0	0	1	0
team_84	2002—2006	2	0	3	0	11.5	5	0	0	0	0	0	0	1	0
team_85	2002—2006	2	0	3	0	3.5	1	0	0	3	20	0	0.333333	1	0
team_85	2003—2007	2	0	3	0	4.5	1	2	4	2	4	0	0	2	0
team_85	2004—2008	2	0	3	0	5.5	1	2	4	2	4	0	0	2	0
team_85	2005—2009	2	0	3	0	6.5	3	2	3.5	4	3.75	0	0	1	0
team_85	2006—2010	2	0	3	0	7.5	3	2	3.5	2	3.5	0	0	1	0
team_85	2007—2011	2	0	3	5	19.5	3	2	0.5	4	2	0	0	1	0
team_85	2008—2012	2	0	3	7	19.5	3	2	0.5	2	0.5	0	0	1	0
team_85	2009—2013	3	0	4	0	16	3	1	57	3	19.3333	0	0.333333	1	0
team_85	2010—2014	3	0	4	0	16	3	1	57	1	57	0	0	1	0
team_85	2011—2015	3	0	4	5	16	3	1	0	2	28.5	0	0	1	0
team_85	2012—2016	3	0	4	8	16	3	1	0	1	0	0	0	1	0
team_86	2002—2006	5	0	2	0	1.2	0	2	10.5	3	18.6667	0	0.4	2	0
team_86	2003—2007	5	0	2	0	2.2	0	3	8.66667	3	8.66667	0	0	2	0
team_86	2004—2008	5	0	2	0	3.2	0	2	4.5	4	7.5	0	0	2	0
team_86	2005—2009	4	0	2	0	4	2	1	4	2	4.5	0	0.2	1	0
team_86	2006—2010	4	0	2	0	5	2	0	0	1	4	0	0	1	0
team_86	2007—2011	1	4	1	0	18	2	0	0	0	0	0	0.75	1	0
team_87	2002—2006	2	0	2	0	2	0	0	0	1	6	0	0	1	0
team_87	2003—2007	2	0	2	0	3	0	0	0	0	0	0	0	1	0
team_87	2004—2008	2	0	2	0	4	0	0	0	0	0	0	0	1	0
team_88	2002—2006	2	0	1	0	7.5	3	0	0	0	0	0	0	1	0
team_88	2003—2007	1	0	1	0	5	1	0	0	0	0	0	0.5	1	0
team_89	2002—2006	2	0	2	0	1	0	1	3	1	3	0	0	1	0
team_89	2003—2007	2	0	2	0	2	0	0	0	1	3	0	0	1	0
team_89	2004—2008	2	0	2	0	3	0	0	0	0	0	0	0	1	0
team_90	2002—2006	2	0	2	0	4	0	0	0	0	0	0	0	1	0
team_91	2002—2006	2	0	3	0	2	0	0	0	1	121	0	0	1	0
team_91	2003—2007	3	0	4	0	2	0	1	66	1	66	0	0.333333	2	0
team_91	2004—2008	3	0	4	0	3	0	1	66	1	66	0	0	2	0
team_91	2005—2009	2	0	3	0	3.5	3	0	0	1	66	0	0.333333	1	0
team_91	2006—2010	2	0	3	0	4.5	3	0	0	0	0	0	0	1	0
team_91	2007—2011	2	0	3	0	16.5	3	0	0	0	0	0	0	1	0
team_92	2002—2006	4	4	7	0	4.75	3	3	18.3333	3	18.3333	0.25	0.5	2	0
team_93	2002—2006	2	8	2	0	5.5	4	1	131	2	73	0.5	0	2	0
team_93	2003—2007	2	0	2	2	6.5	2	0	0	1	131	0	0	2	0
team_93	2004—2008	2	0	2	0	7.5	2	0	0	0	0	0	0	2	0
team_93	2005—2009	1	0	1	0	12	2	0	0	0	0	0	0.5	1	0
team_94	2002—2006	6	4	2	0	4.83333	1	2	13.5	3	13	0.166667	0.166667	2	0.666667
team_94	2003—2007	6	4	2	0	5.83333	1	2	13.5	2	13.5	0.166667	0	2	0.666667
team_94	2004—2008	5	4	1	0	7.2	2	0	0	2	13.5	0.2	0.166667	2	0.8
team_94	2005—2009	4	0	1	0	7.5	2	1	9	1	9	0	0.2	1	0
team_95	2002—2006	2	0	3	0	8.5	3	1	0	1	0	0	0.5	2	0
team_96	2002—2006	3	0	5	0	2	0	1	3	1	3	0	0.333333	1	0
team_96	2003—2007	3	0	5	0	3	0	1	3	1	3	0	0	1	0
team_96	2004—2008	2	0	1	0	3.5	4	0	0	1	3	0	0.333333	1	0
team_96	2005—2009	3	0	3	0	5	6	2	10	2	10	0	0.333333	1	0
team_96	2006—2010	3	0	3	0	6	6	3	8.33333	3	8.33333	0	0	1	0
team_96	2007—2011	2	0	2	0	19	6	1	5	3	8.33333	0	0.333333	1	0
team_96	2008—2012	2	0	2	4	19	6	1	0	2	2.5	0	0	1	0
team_96	2009—2013	2	0	2	0	19	2	1	0	1	0	0	0	1	0
team_96	2010—2014	1	0	1	0	19	2	0	0	1	0	0	0.5	1	0
team_97	2002—2006	1	0	2	0	8	2	0	0	1	49	0	0.666667	1	0
team_98	2002—2006	2	0	1	0	1	0	1	15	1	15	0	0	1	0
team_99	2002—2006	1	0	2	1	5	1	1	72	2	41	0	0.666667	1	0
team_100	2002—2006	2	0	1	0	1	0	1	7	1	7	0	0	1	0
team_100	2003—2007	2	0	1	0	2	0	0	0	1	7	0	0	1	0
team_100	2004—2008	2	0	1	0	3	0	0	0	0	0	0	0	1	0
team_100	2005—2009	2	0	1	0	4	0	0	0	0	0	0	0	1	0
team_101	2002—2006	2	0	2	0	1	0	1	4	1	4	0	0	1	0
team_101	2003—2007	2	0	2	0	2	0	0	0	1	4	0	0	1	0
team_101	2004—2008	2	0	2	0	3	0	0	0	0	0	0	0	1	0
team_101	2005—2009	2	0	2	0	4	0	0	0	0	0	0	0	1	0
team_102	2002—2006	3	0	2	0	2.66667	0	0	0	1	11	0	0	1	0
team_102	2003—2007	3	0	2	1	3.66667	1	0	0	0	0	0	0	1	0
team_102	2004—2008	3	0	2	0	4.66667	1	0	0	0	0	0	0	1	0
team_103	2002—2006	2	0	2	0	4	0	0	0	0	0	0	0	1	0
team_104	2002—2006	5	1	3	0	3.2	2	3	10.3333	5	23.6	0	0.2	3	0
team_104	2003—2007	5	1	3	0	4.2	2	3	14.6667	4	11	0.2	0	3	0
team_104	2004—2008	2	0	2	0	4.5	1	0	0	0	0	0	0.6	1	0
team_105	2002—2006	3	0	3	0	3	2	1	5	2	21	0	0.333333	2	0
team_105	2003—2007	3	0	3	0	4	2	1	5	1	5	0	0	2	0
team_105	2004—2008	3	0	3	1	5	2	0	0	1	5	0	0	2	0
team_105	2005—2009	2	0	2	0	4	2	0	0	0	0	0	0.333333	1	0
team_105	2006—2010	2	0	2	0	5	2	0	0	0	0	0	0	1	0
team_106	2002—2006	3	0	3	0	4.33333	1	0	0	0	0	0	0	1	0
team_107	2002—2006	3	0	4	0	3	1	0	0	2	40.5	0	0	2	0
team_107	2003—2007	3	0	4	0	4	1	0	0	0	0	0	0	2	0
team_107	2004—2008	3	0	4	0	5	1	0	0	0	0	0	0	2	0
team_108	2002—2006	2	0	5	0	2	0	2	13.5	3	11.3333	0	0	2	0
team_108	2003—2007	2	0	5	0	3	0	0	0	2	13.5	0	0	2	0
team_108	2004—2008	2	0	5	0	4	0	0	0	0	0	0	0	2	0
team_108	2005—2009	1	0	3	0	5	3	0	0	0	0	0	0.5	1	0
team_109	2002—2006	1	0	1	0	7	1	1	19	1	19	0	0.666667	1	0
team_110	2002—2006	3	0	2	0	3	0	0	0	0	0	0	0	1	0
team_110	2003—2007	3	0	2	0	4	0	0	0	0	0	0	0	1	0
team_111	2002—2006	2	4	3	0	4.5	6	1	127	1	127	0	0	1	0
team_111	2003—2007	2	2	3	0	5.5	6	0	0	1	127	0.5	0	1	0
team_111	2004—2008	2	2	3	0	6.5	4	0	0	0	0	0.5	0	1	0
team_111	2005—2009	2	0	3	0	7.5	0	0	0	0	0	0	0	1	0
team_112	2002—2006	5	0	2	0	3.4	4	1	31	3	108.667	0	0	2	0
team_113	2002—2006	2	0	9	0	4	0	2	6.5	4	6.5	0	0	1	0
team_113	2003—2007	5	0	14	0	3.6	4	6	15	10	11.9	0	0.6	2	0
team_114	2002—2006	2	0	4	0	5.5	4	1	7	1	7	0	0	1	0
team_114	2003—2007	2	0	4	0	6.5	0	0	0	1	7	0	0	1	0
team_114	2004—2008	2	0	4	0	7.5	0	0	0	0	0	0	0	1	0
team_114	2005—2009	2	0	4	0	8.5	0	0	0	0	0	0	0	1	0
team_115	2002—2006	4	0	2	0	1.5	0	1	20	2	18	0	0	2	1
team_115	2003—2007	7	8	2	0	1.71429	0	3	28.6667	4	26.5	0.285714	0.428571	2	0.571429
team_116	2002—2006	7	0	3	0	7.28571	6	0	0	1	2	0	0	2	0.714286
team_116	2003—2007	7	0	3	0	8.28571	6	0	0	0	0	0	0	2	0.714286
team_116	2004—2008	3	0	2	0	9.66667	3	0	0	0	0	0	0.571429	1	0
team_117	2002—2006	3	0	2	0	0.666667	0	3	73.6667	4	104.75	0	0.666667	1	0
team_117	2003—2007	4	0	2	0	1.25	0	4	61.25	4	61.25	0	0.25	1	0
team_117	2004—2008	4	0	2	0	2.25	0	2	20.5	5	52.4	0	0	1	0
team_117	2005—2009	5	0	2	0	2.6	2	5	10	6	12.3333	0	0.2	1	0
team_117	2006—2010	5	0	2	0	3.6	2	4	8.25	5	10	0	0	1	0
team_117	2007—2011	6	0	2	0	14.8333	2	1	34	5	13.4	0	0.166667	1	0
team_117	2008—2012	6	0	2	9	14.8333	2	1	34	1	34	0	0	1	0
team_117	2009—2013	6	0	2	0	14.8333	2	2	66	3	55.3333	0	0	1	0
team_117	2010—2014	4	0	3	0	14.5	2	3	45	3	45	0	0.333333	1	0
team_117	2011—2015	4	0	3	14	14.5	2	1	3	3	45	0	0	1	0
team_117	2012—2016	5	0	3	11	12.8	2	2	0	3	1	0	0.2	1	0
team_117	2013—2017	5	0	3	10	12.8	2	3	0	3	0	0	0	1	0
team_117	2014—2018	4	0	3	12	13.25	2	1	0	3	0	0	0.2	1	0
team_117	2015—2019	4	0	3	8	13.25	3	0	0	1	0	0	0	1	0
team_117	2016—2020	4	0	3	8	13.25	3	0	0	0	0	0	0	1	0
team_117	2017—2021	3	0	1	10	13.3333	3	0	0	0	0	0	0.25	1	0
team_118	2002—2006	2	0	1	0	1	0	1	52	1	52	0	0	1	0
team_118	2003—2007	2	0	1	0	2	0	0	0	1	52	0	0	1	0
team_118	2004—2008	2	0	1	0	3	0	0	0	0	0	0	0	1	0
team_118	2005—2009	3	0	2	0	2.66667	0	1	18	1	18	0	0.333333	1	0
team_118	2006—2010	2	0	2	0	3	1	1	18	1	18	0	0.333333	1	0
team_118	2007—2011	2	0	2	0	15	1	0	0	1	18	0	0	1	0
team_118	2008—2012	2	0	2	1	15	1	0	0	0	0	0	0	1	0
team_118	2009—2013	2	0	2	0	15	1	0	0	0	0	0	0	1	0
team_119	2002—2006	7	3	6	0	1.85714	0	5	20.4	7	27.5714	0	0	2	0
team_119	2003—2007	7	3	6	0	2.85714	0	1	7	5	20.4	0.142857	0	2	0
team_119	2004—2008	3	0	3	0	3.66667	1	0	0	0	0	0	0.571429	1	0
team_119	2005—2009	3	0	3	0	4.66667	1	0	0	0	0	0	0	1	0
team_120	2002—2006	1	4	1	0	5	1	1	16	1	16	0	0.666667	1	0
team_121	2002—2006	2	3	1	0	1	0	1	4	1	4	0	0	1	0
team_121	2003—2007	2	5	1	0	2	0	0	0	1	4	1	0	1	0
team_121	2004—2008	2	4	1	0	3	0	0	0	0	0	0.5	0	1	0
team_121	2005—2009	2	4	1	0	4	0	0	0	0	0	0.5	0	1	0
team_122	2003—2007	2	0	2	0	1	0	1	33	2	23.5	0	0.5	1	0
team_122	2004—2008	2	0	2	0	2	0	1	33	1	33	0	0	1	0
team_122	2005—2009	2	0	2	0	3	0	0	0	1	33	0	0	1	0
team_122	2006—2010	2	0	1	0	4	2	1	19	1	19	0	0	1	0
team_122	2007—2011	2	0	1	0	16	2	1	19	1	19	0	0	1	0
team_122	2008—2012	2	0	1	3	16	2	0	0	1	19	0	0	1	0
team_122	2009—2013	2	0	1	0	16	2	0	0	0	0	0	0	1	0
team_122	2010—2014	2	0	1	0	16	2	0	0	0	0	0	0	1	0
team_123	2002—2006	2	1	3	0	4	1	0	0	1	14	0	0	1	0
team_123	2003—2007	2	1	3	1	5	1	0	0	0	0	0.5	0	1	0
team_123	2004—2008	2	1	3	0	6	1	0	0	0	0	0.5	0	1	0
team_124	2005—2009	2	3	3	0	5	4	1	5	1	5	0.5	0.5	1	0
team_124	2006—2010	2	3	3	0	6	4	1	5	1	5	0.5	0	1	0
team_124	2007—2011	2	0	1	0	18	6	0	0	1	5	0	0	1	0
team_124	2008—2012	2	0	1	3	18	6	0	0	0	0	0	0	1	0
team_124	2009—2013	2	0	1	0	18	6	0	0	0	0	0	0	1	0
team_125	2002—2006	7	3	3	0	1.85714	0	12	75	13	71.1538	0	0.428571	2	0.571429
team_126	2003—2007	2	2	1	0	0.5	0	3	5.33333	3	5.33333	0.5	0.5	1	0
team_127	2002—2006	4	0	2	0	0	0	2	74	2	74	0	1	2	1
team_127	2003—2007	4	3	2	0	1	0	3	54.3333	3	54.3333	0.25	0	2	1
team_127	2004—2008	4	3	2	0	2	0	1	15	3	54.3333	0.25	0	2	1
team_127	2005—2009	4	3	2	0	3	0	1	2	2	8.5	0.25	0	2	0
team_128	2002—2006	2	0	1	0	0	0	1	4	1	4	0	1	1	0
team_128	2003—2007	2	0	1	0	1	0	1	4	1	4	0	0	1	0
team_128	2004—2008	2	0	1	0	2	0	0	0	1	4	0	0	1	0
team_128	2005—2009	2	0	1	0	3	0	0	0	0	0	0	0	1	0
team_128	2006—2010	2	0	1	0	4	0	0	0	0	0	0	0	1	0
team_129	2002—2006	2	2	2	0	0	0	1	3	1	3	0	1	1	0
team_130	2002—2006	3	0	1	0	0	0	1	114	1	114	0	1	1	0
team_130	2003—2007	3	0	1	0	1	0	1	114	1	114	0	0	1	0
team_130	2004—2008	3	0	1	0	2	0	0	0	1	114	0	0	1	0
team_130	2005—2009	3	0	1	0	3	0	0	0	0	0	0	0	1	0
team_130	2006—2010	3	0	1	0	4	0	0	0	0	0	0	0	1	0
team_131	2002—2006	2	4	1	0	0	0	1	0	1	0	0.5	1	1	0
team_131	2003—2007	2	5	1	0	1	0	1	0	1	0	0.5	0	1	0
team_131	2004—2008	2	5	1	0	2	0	0	0	1	0	0.5	0	1	0
team_131	2005—2009	2	2	1	0	3	0	0	0	0	0	0.5	0	1	0
team_131	2006—2010	2	0	1	0	4	0	0	0	0	0	0	0	1	0
team_131	2007—2011	3	0	1	0	12.6667	1	1	2	1	2	0	0.75	1	0
team_131	2008—2012	6	2	1	6	12.6667	4	3	9	3	9	0.166667	0.5	1	0
team_132	2002—2006	4	1	1	0	0	0	1	4	1	4	0	1	2	1
team_133	2002—2006	5	0	1	0	0	0	2	14	2	14	0	1	1	0.8
team_133	2003—2007	5	0	1	0	1	0	2	14	2	14	0	0	1	0.8
team_133	2004—2008	5	0	1	0	2	0	0	0	2	14	0	0	1	0.8
team_133	2005—2009	6	0	4	0	2.5	0	1	5	1	5	0	0.166667	2	0
team_134	2002—2006	2	0	1	0	0	0	1	0	1	0	0	1	1	0
team_134	2003—2007	2	0	1	0	1	0	1	0	1	0	0	0	1	0
team_134	2004—2008	2	0	1	0	2	0	0	0	1	0	0	0	1	0
team_134	2005—2009	2	0	1	0	3	0	0	0	0	0	0	0	1	0
team_134	2006—2010	2	0	1	0	4	0	0	0	0	0	0	0	1	0
team_135	2004—2008	2	1	4	0	1	0	2	4	3	6.66667	0.5	0.5	1	0
team_136	2002—2006	4	0	1	0	3.5	3	1	0	1	0	0	0	1	1
team_136	2003—2007	4	0	1	0	4.5	3	0	0	1	0	0	0	1	1
team_136	2004—2008	4	0	1	0	5.5	3	0	0	0	0	0	0	1	1
team_136	2005—2009	4	0	1	0	6.5	2	0	0	0	0	0	0	1	0
team_137	2002—2006	2	2	2	0	0	0	1	117	1	117	0	1	1	0
team_137	2003—2007	2	2	2	0	1	0	1	117	1	117	0.5	0	1	0
team_137	2004—2008	2	2	2	0	2	0	0	0	1	117	0.5	0	1	0
team_137	2005—2009	2	0	2	0	3	0	0	0	0	0	0	0	1	0
team_137	2006—2010	2	0	2	0	4	0	0	0	0	0	0	0	1	0
team_138	2002—2006	4	0	2	0	0	0	1	259	1	259	0	1	1	1
team_138	2003—2007	4	0	2	0	1	0	1	259	1	259	0	0	1	1
team_138	2004—2008	4	0	2	0	2	0	0	0	1	259	0	0	1	1
team_138	2005—2009	4	0	2	0	3	0	0	0	0	0	0	0	1	0
team_138	2006—2010	4	0	2	0	4	0	0	0	0	0	0	0	1	0
team_139	2004—2008	2	0	4	0	6	2	1	3	2	3.5	0	0.5	1	0
team_139	2005—2009	2	0	4	0	7	2	1	3	1	3	0	0	1	0
team_139	2006—2010	2	0	4	0	8	2	0	0	1	3	0	0	1	0
team_139	2007—2011	2	0	4	0	20	2	0	0	0	0	0	0	1	0
team_139	2008—2012	2	0	4	2	20	2	0	0	0	0	0	0	1	0
team_140	2002—2006	2	0	2	0	8	3	1	1	1	1	0	1	1	0
team_140	2003—2007	2	0	2	0	9	3	1	1	1	1	0	0	1	0
team_140	2004—2008	2	0	2	0	10	3	0	0	1	1	0	0	1	0
team_140	2005—2009	2	0	2	0	11	3	0	0	0	0	0	0	1	0
team_140	2006—2010	2	0	2	0	12	0	0	0	0	0	0	0	1	0
team_141	2002—2006	2	0	2	0	0	0	1	40	1	40	0	1	1	0
team_141	2003—2007	2	0	2	0	1	0	1	40	1	40	0	0	1	0
team_141	2004—2008	2	0	2	0	2	0	0	0	1	40	0	0	1	0
team_141	2005—2009	2	0	2	0	3	0	0	0	0	0	0	0	1	0
team_141	2006—2010	2	0	2	0	4	0	0	0	0	0	0	0	1	0
team_142	2003—2007	3	0	2	0	0.333333	0	2	38	2	38	0	0.666667	2	0
team_143	2002—2006	2	0	1	0	3	3	1	33	1	33	0	1	1	0
team_143	2003—2007	2	0	1	0	4	3	1	33	1	33	0	0	1	0
team_143	2004—2008	3	0	2	0	3.33333	3	1	5	2	19	0	0.333333	1	0
team_143	2005—2009	3	0	2	0	4.33333	3	1	5	1	5	0	0	1	0
team_143	2006—2010	3	0	3	0	5.33333	0	1	2	2	3.5	0	0	1	0
team_143	2007—2011	3	0	3	0	17.3333	1	1	2	1	2	0	0	1	0
team_143	2008—2012	3	0	3	2	17.3333	1	0	0	1	2	0	0	1	0
team_143	2009—2013	2	0	1	0	19	2	0	0	0	0	0	0.333333	1	0
team_143	2010—2014	2	0	1	0	19	2	0	0	0	0	0	0	1	0
team_144	2002—2006	2	0	1	0	0	0	1	4	1	4	0	1	1	0
team_144	2003—2007	2	0	1	0	1	0	1	4	1	4	0	0	1	0
team_145	2004—2008	2	1	1	0	1	0	1	30	2	38.5	0.5	0.5	1	0
team_146	2002—2006	3	0	1	0	0	0	1	156	1	156	0	1	1	0
team_146	2003—2007	4	0	1	0	0.75	0	2	94.5	2	94.5	0	0.25	1	0
team_146	2004—2008	4	0	1	0	1.75	0	1	33	2	94.5	0	0	1	0
team_146	2005—2009	4	0	1	0	2.75	0	0	0	1	33	0	0	1	0
team_146	2006—2010	4	0	1	0	3.75	0	0	0	0	0	0	0	1	0
team_146	2007—2011	3	0	1	0	15.6667	1	0	0	0	0	0	0.25	1	0
team_147	2002—2006	2	2	3	0	7	4	1	21	1	21	0.5	1	1	0
team_147	2003—2007	4	2	4	0	4	4	2	24.5	2	24.5	0.25	0.5	1	0
team_147	2004—2008	4	2	4	0	5	4	1	28	2	24.5	0.25	0	1	0
team_147	2005—2009	4	1	4	0	6	0	0	0	1	28	0.25	0	1	0
team_147	2006—2010	4	1	5	0	7	0	2	2.5	2	2.5	0.25	0	1	0
team_147	2007—2011	3	4	4	0	17.6667	3	3	2	3	2	0.333333	0.25	1	0
team_147	2008—2012	1	0	2	1	15	2	1	1	3	2	0	0.666667	1	0
team_148	2002—2006	4	0	2	0	8	2	1	163	1	163	0	1	1	1
team_148	2003—2007	4	0	2	0	9	2	1	163	1	163	0	0	1	1
team_148	2004—2008	4	0	3	0	10	2	2	65.5	3	98	0	0	1	1
team_148	2005—2009	4	0	3	3	11	2	3	47.6667	3	47.6667	0	0	1	0
team_148	2006—2010	4	0	3	0	12	0	1	12	3	47.6667	0	0	1	0
team_148	2007—2011	4	0	3	0	24	2	0	0	1	12	0	0	1	0
team_148	2008—2012	4	0	3	3	24	2	1	0	1	0	0	0	1	0
team_148	2009—2013	4	0	2	9	24	3	1	0	1	0	0	0	1	0
team_148	2010—2014	4	0	2	0	24	3	1	0	2	0	0	0	1	0
team_148	2011—2015	4	0	2	12	24	3	1	0	1	0	0	0	1	0
team_148	2012—2016	4	0	2	9	24	3	0	0	1	0	0	0	1	0
team_148	2013—2017	4	0	2	12	24	3	0	0	0	0	0	0	1	0
team_148	2014—2018	4	0	2	6	24	2	0	0	0	0	0	0	1	0
team_149	2002—2006	4	0	1	0	0	0	1	16	1	16	0	1	1	1
team_149	2003—2007	4	0	1	0	1	0	2	15	2	15	0	0	1	1
team_149	2004—2008	4	0	1	0	2	0	1	14	2	15	0	0	1	1
team_149	2005—2009	4	0	1	0	3	0	0	0	1	14	0	0	1	0
team_150	2002—2006	2	0	2	0	0	0	1	14	1	14	0	1	1	0
team_151	2002—2006	6	8	2	0	0	0	1	40	1	40	0	1	1	1
team_151	2003—2007	6	11	2	0	1	0	1	40	1	40	0.5	0	1	1
team_151	2004—2008	6	13	2	0	2	0	0	0	1	40	0.666667	0	1	1
team_151	2005—2009	6	14	2	0	3	0	0	0	0	0	0.666667	0	1	1
team_151	2006—2010	6	16	2	0	4	0	0	0	0	0	0.666667	0	1	1
team_152	2002—2006	3	3	3	0	0	0	1	11	1	11	0	1	1	0
team_152	2003—2007	3	3	3	0	1	0	1	11	1	11	0.666667	0	1	0
team_152	2004—2008	6	3	5	0	2	0	2	25.5	4	22	0.333333	0.5	2	0
team_152	2005—2009	11	5	6	0	1.63636	0	4	16	4	16	0.272727	0.454545	2	0
team_153	2003—2007	2	0	1	0	0.5	0	2	5	2	5	0	0.5	1	0
team_153	2004—2008	2	0	2	0	1.5	0	3	14.6667	4	11.75	0	0	1	0
team_153	2005—2009	2	0	2	0	2.5	0	2	18.5	3	14.6667	0	0	1	0
team_153	2006—2010	2	0	2	0	3.5	0	0	0	2	18.5	0	0	1	0
team_153	2007—2011	2	0	2	0	15.5	1	1	0	1	0	0	0	1	0
team_153	2008—2012	1	0	2	2	16	1	1	0	1	0	0	0.5	1	0
team_153	2009—2013	3	0	4	0	19	2	3	26.6667	4	20	0	0.666667	1	0
team_153	2010—2014	3	0	4	0	19	2	3	26.6667	3	26.6667	0	0	1	0
team_154	2002—2006	2	0	2	0	0	0	1	19	1	19	0	1	1	0
team_154	2003—2007	2	0	2	0	1	0	2	17.5	2	17.5	0	0	1	0
team_154	2004—2008	3	0	3	0	1.33333	0	2	9	3	12.3333	0	0.333333	1	0
team_154	2005—2009	3	0	3	0	2.33333	0	1	2	2	9	0	0	1	0
team_154	2006—2010	3	0	3	0	3.33333	0	0	0	1	2	0	0	1	0
team_154	2007—2011	3	0	3	0	15.3333	2	0	0	0	0	0	0	1	0
team_154	2008—2012	2	0	2	2	15	2	0	0	0	0	0	0.333333	1	0
team_155	2003—2007	5	0	8	0	2.6	2	12	64.1667	12	64.1667	0	0.8	1	0
team_156	2002—2006	2	0	1	0	0	0	1	59	1	59	0	1	1	0
team_156	2003—2007	2	0	1	0	1	0	1	59	1	59	0	0	1	0
team_156	2004—2008	2	0	1	0	2	0	0	0	1	59	0	0	1	0
team_156	2005—2009	2	0	1	0	3	0	0	0	0	0	0	0	1	0
team_156	2006—2010	2	0	1	0	4	0	0	0	0	0	0	0	1	0
team_157	2004—2008	2	0	2	0	1	0	2	6	4	5.25	0	0.5	1	0
team_157	2005—2009	2	0	2	0	2	0	2	6.5	3	4.33333	0	0	1	0
team_157	2006—2010	2	0	2	0	3	0	1	1	2	6.5	0	0	1	0
team_157	2007—2011	2	0	2	2	15	2	0	0	1	1	0	0	1	0
team_157	2008—2012	2	0	2	3	15	2	1	0	1	0	0	0	1	0
team_157	2009—2013	1	0	2	0	16	2	1	0	1	0	0	0.5	1	0
team_158	2002—2006	3	0	1	0	0	0	2	8.5	2	8.5	0	1	1	0
team_159	2002—2006	2	4	2	0	0	0	1	23	1	23	0	1	1	0
team_160	2002—2006	3	4	2	0	4	3	0	0	1	6	0	0.25	1	0
team_160	2003—2007	3	4	1	0	5	3	0	0	0	0	0.333333	0	1	0
team_160	2004—2008	3	4	1	0	6	2	0	0	0	0	0.333333	0	1	0
team_161	2005—2009	4	0	4	0	0.75	0	2	8	2	8	0	0.75	1	0
team_161	2006—2010	4	0	4	0	1.75	0	2	8	2	8	0	0	1	0
team_161	2007—2011	4	0	3	0	13.75	2	0	0	2	8	0	0	1	0
team_161	2008—2012	4	0	3	1	13.75	2	0	0	0	0	0	0	1	0
team_161	2009—2013	4	0	3	0	13.75	2	0	0	0	0	0	0	1	0
team_162	2002—2006	2	0	1	0	7	0	1	17	1	17	0	1	1	0
team_162	2003—2007	2	0	1	0	8	0	1	17	1	17	0	0	1	0
team_162	2004—2008	2	0	1	0	9	0	0	0	1	17	0	0	1	0
team_162	2005—2009	2	0	1	0	10	0	0	0	0	0	0	0	1	0
team_162	2006—2010	2	0	1	0	11	0	0	0	0	0	0	0	1	0
team_163	2002—2006	2	0	1	2	3.5	3	1	4	1	4	0	1	1	0
team_163	2003—2007	2	0	1	0	4.5	3	1	4	1	4	0	0	1	0
team_163	2004—2008	2	0	1	0	5.5	3	0	0	1	4	0	0	1	0
team_163	2005—2009	2	0	1	0	6.5	1	0	0	0	0	0	0	1	0
team_163	2006—2010	6	0	3	0	3.66667	0	2	8	2	8	0	0.666667	1	0.833333
team_163	2007—2011	5	0	2	0	14.2	2	2	8	2	8	0	0.166667	1	1
team_163	2008—2012	5	0	2	3	14.2	3	0	0	2	8	0	0	1	1
team_163	2009—2013	5	0	2	0	14.2	3	0	0	0	0	0	0	1	1
team_163	2010—2014	5	0	3	3	14.2	3	1	1	1	1	0	0	1	1
team_164	2002—2006	2	4	2	0	0	0	1	23	1	23	0	1	1	0
team_165	2002—2006	2	0	1	0	0	0	2	6.5	2	6.5	0	1	1	0
team_165	2003—2007	4	0	1	0	0.5	0	4	5	4	5	0	0.5	1	0
team_165	2004—2008	7	8	3	0	3.71429	4	4	5.25	6	5.66667	0.142857	0.428571	1	0
team_165	2005—2009	14	9	8	0	6.35714	10	4	11.75	7	9	0.142857	0.5	1	0.428571
team_165	2006—2010	18	11	6	0	5.61111	13	6	7.16667	8	7.125	0.222222	0.315789	2	0.333333
team_165	2007—2011	9	10	1	0	16.3333	9	4	3.25	5	6.2	0.222222	0.5	2	0
team_165	2008—2012	8	7	1	13	16.5	9	1	3	4	3.25	0.25	0.111111	2	0
team_165	2009—2013	6	3	1	0	15.6667	7	0	0	1	3	0.166667	0.25	2	0
team_165	2010—2014	3	4	1	0	15.6667	5	0	0	0	0	0.333333	0.5	1	0
team_166	2002—2006	6	9	1	0	0	0	2	40	2	40	0.166667	1	2	0.833333
team_166	2003—2007	11	13	1	0	0.909091	0	6	20	6	20	0.545455	0.454545	3	0.818182
team_166	2004—2008	20	25	2	0	1.05	0	10	7	13	11.8462	0.55	0.45	6	0.7
team_166	2005—2009	29	28	3	0	1.7931	0	15	6.86667	18	7.72222	0.448276	0.310345	7	0.344828
team_166	2006—2010	31	32	3	0	2.6129	1	11	7.63636	18	6.55556	0.483871	0.064516	7	0.483871
team_166	2007—2011	30	33	3	11	13.7667	1	8	4.5	16	6.5625	0.533333	0.305556	7	0.4
team_166	2008—2012	21	25	3	9	12.9048	1	6	8.83333	6	8.83333	0.666667	0.5	4	0.47619
team_166	2009—2013	23	27	2	0	11.913	2	5	9.4	8	7.125	0.565217	0.307692	3	0.391304
team_166	2010—2014	25	29	1	0	10.6	3	8	10.125	11	11.2727	0.52	0.4	2	0.56
team_166	2011—2015	42	27	2	25	10.4524	3	12	5.08333	21	7.28571	0.547619	0.404762	3	0.142857
team_166	2012—2016	22	19	3	13	10.5909	1	9	11.4444	14	10.0714	0.454545	0.47619	2	0.272727
team_166	2013—2017	76	29	11	91	10.1974	7	26	5.11538	34	4.55882	0.342105	0.710526	3	0.434211
team_166	2014—2018	11	17	5	6	6.72727	1	2	1	5	2	0.363636	0.884615	1	0
team_166	2015—2019	12	7	5	2	5.5	1	3	1	3	1	0.333333	0.5625	1	0
team_167	2002—2006	2	9	2	0	0	0	1	11	1	11	0.5	1	1	0
team_167	2003—2007	2	13	2	0	1	0	1	11	1	11	1	0	1	0
team_167	2004—2008	2	14	2	0	2	0	0	0	1	11	1	0	1	0
team_167	2005—2009	2	13	2	0	3	0	0	0	0	0	1	0	1	0
team_167	2006—2010	2	9	2	0	4	0	0	0	0	0	1	0	1	0
team_168	2002—2006	2	0	1	0	0	0	1	57	1	57	0	1	1	0
team_169	2002—2006	2	2	2	0	0	0	1	32	1	32	0.5	1	1	0
team_170	2003—2007	2	0	3	0	0.5	0	2	14	2	14	0	0.5	1	0
team_170	2004—2008	2	0	3	0	1.5	0	2	5.5	3	11.6667	0	0	1	0
team_170	2005—2009	2	0	3	0	2.5	0	3	7.66667	4	6.75	0	0	1	0
team_170	2006—2010	2	0	3	0	3.5	0	2	8	3	7.66667	0	0	1	0
team_170	2007—2011	2	0	3	0	15.5	1	0	0	2	8	0	0	1	0
team_170	2008—2012	1	0	1	2	16	3	0	0	0	0	0	0.5	1	0
team_171	2002—2006	3	0	1	0	0	0	1	2	1	2	0	1	1	0
team_171	2003—2007	3	0	1	0	1	0	2	4	2	4	0	0	1	0
team_171	2004—2008	3	0	1	0	2	0	1	6	2	4	0	0	1	0
team_171	2005—2009	3	0	1	0	3	0	0	0	1	6	0	0	1	0
team_171	2006—2010	3	0	1	0	4	0	0	0	0	0	0	0	1	0
team_171	2007—2011	3	0	1	0	16	1	0	0	0	0	0	0	1	0
team_172	2002—2006	2	0	1	0	0	0	1	3	1	3	0	1	1	0
team_172	2003—2007	2	0	2	0	1	0	2	4	2	4	0	0	1	0
team_172	2004—2008	2	0	2	0	2	0	1	5	2	4	0	0	1	0
team_172	2005—2009	2	0	2	0	3	0	1	0	2	2.5	0	0	1	0
team_172	2006—2010	2	0	2	0	4	0	1	0	1	0	0	0	1	0
team_172	2007—2011	2	0	2	0	16	1	0	0	1	0	0	0	1	0
team_172	2008—2012	2	0	1	3	16	2	0	0	0	0	0	0	1	0
team_172	2009—2013	2	0	1	0	16	2	0	0	0	0	0	0	1	0
team_173	2002—2006	2	4	2	0	0	0	1	3	1	3	0	1	1	0
team_174	2002—2006	2	0	1	0	0	0	1	24	1	24	0	1	1	0
team_174	2003—2007	2	0	1	0	1	0	1	24	1	24	0	0	1	0
team_174	2004—2008	3	0	2	0	1.33333	0	2	5	3	11.3333	0	0.333333	1	0
team_174	2005—2009	3	0	2	0	2.33333	0	3	3.33333	3	3.33333	0	0	1	0
team_174	2006—2010	3	0	2	0	3.33333	0	2	0	4	2.5	0	0	1	0
team_174	2007—2011	3	0	2	0	15.3333	1	1	0	2	0	0	0	1	0
team_174	2008—2012	3	0	2	2	15.3333	1	0	0	1	0	0	0	1	0
team_175	2003—2007	4	0	1	0	0.25	0	2	4	2	4	0	0.75	1	1
team_175	2004—2008	4	0	1	0	1.25	0	1	3	2	4	0	0	1	1
team_175	2005—2009	4	0	1	0	2.25	0	0	0	1	3	0	0	1	0
team_175	2006—2010	4	0	1	0	3.25	0	0	0	0	0	0	0	1	0
team_175	2007—2011	4	0	1	0	15.25	1	0	0	0	0	0	0	1	0
team_176	2002—2006	3	0	1	0	0	0	1	11	1	11	0	1	1	0
team_176	2003—2007	3	0	1	0	1	0	1	11	1	11	0	0	1	0
team_177	2002—2006	3	0	1	0	0	0	1	0	1	0	0	1	1	0
team_177	2003—2007	3	0	1	0	1	0	1	0	1	0	0	0	1	0
team_177	2004—2008	3	0	1	0	2	0	0	0	1	0	0	0	1	0
team_177	2005—2009	3	0	1	0	3	0	0	0	0	0	0	0	1	0
team_177	2006—2010	3	0	1	0	4	0	0	0	0	0	0	0	1	0
team_178	2002—2006	3	0	1	0	0	0	1	21	1	21	0	1	1	0
team_178	2003—2007	3	0	1	0	1	0	1	21	1	21	0	0	1	0
team_178	2004—2008	3	0	1	0	2	0	0	0	1	21	0	0	1	0
team_178	2005—2009	3	0	1	0	3	0	0	0	0	0	0	0	1	0
team_178	2006—2010	3	0	1	0	4	0	0	0	0	0	0	0	1	0
team_179	2002—2006	3	2	1	0	0	0	1	9	1	9	0	1	1	0
team_180	2002—2006	3	6	1	0	0	0	1	15	1	15	0	1	1	0
team_180	2003—2007	3	5	1	0	1	0	1	15	1	15	0.666667	0	1	0
team_180	2004—2008	3	3	1	0	2	0	0	0	1	15	0.666667	0	1	0
team_181	2002—2006	2	0	1	0	0	0	1	3	1	3	0	1	1	0
team_181	2003—2007	2	0	1	0	1	0	1	3	1	3	0	0	1	0
team_181	2004—2008	2	0	1	0	2	0	0	0	1	3	0	0	1	0
team_181	2005—2009	2	0	1	0	3	0	0	0	0	0	0	0	1	0
team_181	2006—2010	2	0	1	0	4	0	0	0	0	0	0	0	1	0
team_182	2002—2006	2	0	1	0	0	0	1	14	1	14	0	1	1	0
team_182	2003—2007	2	0	1	0	1	0	1	14	1	14	0	0	1	0
team_182	2004—2008	2	0	1	0	2	0	0	0	1	14	0	0	1	0
team_182	2005—2009	2	0	1	0	3	0	0	0	0	0	0	0	1	0
team_183	2002—2006	4	3	2	0	0	0	1	5	1	5	0	1	1	1
team_183	2003—2007	4	0	2	0	1	0	1	5	1	5	0	0	1	1
team_183	2004—2008	4	0	2	0	2	0	0	0	1	5	0	0	1	1
team_183	2005—2009	4	2	2	0	3	0	0	0	0	0	0.25	0	1	0
team_183	2006—2010	4	2	2	0	4	0	0	0	0	0	0.25	0	1	0
team_184	2002—2006	3	0	5	0	0	0	2	2	2	2	0	1	1	0
team_184	2003—2007	6	0	6	0	0.5	0	5	1.8	5	1.8	0	0.5	1	0
team_185	2002—2006	3	0	5	0	0	0	2	10	2	10	0	1	1	0
team_186	2002—2006	2	0	3	0	0	0	1	10	1	10	0	1	1	0
team_187	2002—2006	3	0	3	0	0	0	2	5	2	5	0	1	1	0
team_187	2003—2007	8	0	6	0	2.125	0	6	22.8333	6	22.8333	0	0.625	1	0.625
team_188	2002—2006	3	2	1	0	0	0	1	4	1	4	0	1	1	0
team_189	2002—2006	4	1	1	0	0	0	1	25	1	25	0	1	2	1
team_189	2003—2007	4	1	1	0	1	0	1	25	1	25	0.25	0	2	1
team_190	2002—2006	3	6	2	0	0	0	3	14.3333	3	14.3333	0	1	1	0
team_190	2003—2007	4	7	2	0	0.75	0	4	11.25	4	11.25	0.5	0.25	1	0
team_191	2002—2006	2	0	1	0	0	0	1	2	1	2	0	1	1	0
team_192	2002—2006	3	4	1	0	0	0	1	16	1	16	0	1	1	0
team_192	2003—2007	3	9	1	0	1	0	1	16	1	16	1	0	1	0
team_192	2004—2008	3	9	1	0	2	0	0	0	1	16	1	0	1	0
team_192	2005—2009	3	9	1	0	3	0	0	0	0	0	1	0	1	0
team_193	2002—2006	2	0	2	0	0	0	1	23	1	23	0	1	1	0
team_193	2003—2007	2	0	2	0	1	0	1	23	1	23	0	0	1	0
team_193	2004—2008	2	0	2	0	2	0	0	0	1	23	0	0	1	0
team_193	2005—2009	2	0	2	0	3	0	0	0	0	0	0	0	1	0
team_193	2006—2010	2	0	2	0	4	0	0	0	0	0	0	0	1	0
team_194	2002—2006	2	0	2	0	0	0	1	4	1	4	0	1	1	0
team_194	2003—2007	4	0	3	0	2	0	2	2	2	2	0	0.5	2	0
team_195	2002—2006	4	0	2	0	0	0	1	27	1	27	0	1	1	1
team_195	2003—2007	4	0	2	0	1	0	1	27	1	27	0	0	1	1
team_195	2004—2008	4	0	2	0	2	0	0	0	1	27	0	0	1	1
team_195	2005—2009	4	0	2	0	3	0	0	0	0	0	0	0	1	0
team_195	2006—2010	4	0	2	0	4	0	0	0	0	0	0	0	1	0
team_196	2002—2006	3	0	2	0	0	0	1	2	1	2	0	1	2	0
team_196	2003—2007	3	1	2	0	1	0	1	2	1	2	0.333333	0	2	0
team_196	2004—2008	3	1	2	0	2	0	0	0	1	2	0.333333	0	2	0
team_196	2005—2009	3	1	2	0	3	0	0	0	0	0	0.333333	0	2	0
team_196	2006—2010	3	1	2	0	4	0	0	0	0	0	0.333333	0	2	0
team_197	2002—2006	2	1	1	0	0	0	2	4	2	4	0	1	1	0
team_197	2003—2007	4	1	1	0	0.5	0	3	3.33333	3	3.33333	0.25	0.5	1	1
team_197	2004—2008	4	3	1	0	1.5	0	1	2	3	3.33333	0.5	0	1	1
team_197	2005—2009	4	3	1	0	2.5	0	0	0	1	2	0.5	0	1	0
team_197	2006—2010	4	4	1	0	3.5	0	0	0	0	0	0.5	0	1	0
team_197	2007—2011	5	4	2	0	14.6	1	1	6	1	6	0.4	0.2	1	0
team_197	2008—2012	2	2	1	3	13.5	1	1	6	1	6	0.5	0.6	1	0
team_197	2009—2013	2	2	1	0	13.5	1	0	0	1	6	0.5	0	1	0
team_197	2010—2014	2	2	1	3	13.5	1	0	0	0	0	0.5	0	1	0
team_197	2011—2015	2	0	1	3	13.5	1	0	0	0	0	0	0	1	0
team_198	2002—2006	2	0	6	0	10	0	1	64	1	64	0	1	1	0
team_198	2003—2007	2	0	6	0	11	0	1	64	1	64	0	0	1	0
team_198	2004—2008	2	0	6	0	12	0	1	13	2	38.5	0	0	1	0
team_198	2005—2009	2	0	6	0	13	0	1	13	1	13	0	0	1	0
team_198	2006—2010	2	0	6	0	14	0	0	0	1	13	0	0	1	0
team_198	2007—2011	2	0	5	0	26	6	0	0	0	0	0	0	1	0
team_198	2008—2012	2	0	5	2	26	6	0	0	0	0	0	0	1	0
team_199	2002—2006	3	0	1	0	0	0	1	12	1	12	0	1	1	0
team_199	2003—2007	3	0	1	0	1	0	1	12	1	12	0	0	1	0
team_199	2004—2008	3	0	1	0	2	0	0	0	1	12	0	0	1	0
team_199	2005—2009	3	0	1	0	3	0	0	0	0	0	0	0	1	0
team_199	2006—2010	3	0	1	0	4	0	0	0	0	0	0	0	1	0
team_200	2002—2006	3	6	2	0	0	0	2	133	2	133	0	1	1	0
team_200	2003—2007	3	13	2	0	1	0	2	133	2	133	0.333333	0	1	0
team_200	2004—2008	3	15	4	0	2	0	1	115	3	127	0.333333	0	1	0
team_200	2005—2009	3	16	4	0	3	0	1	115	1	115	0.333333	0	1	0
team_200	2006—2010	3	16	4	0	4	0	1	38	2	76.5	0.333333	0	1	0
team_200	2007—2011	3	14	4	0	16	2	3	39	3	39	0.333333	0	1	0
team_200	2008—2012	3	11	4	5	16	2	2	39.5	3	39	0.333333	0	1	0
team_200	2009—2013	3	7	3	0	16	4	0	0	2	39.5	0.333333	0	1	0
team_200	2010—2014	5	3	3	0	12.8	4	1	13	1	13	0.2	0.4	1	0
team_200	2011—2015	4	1	2	6	12	4	1	13	1	13	0.25	0.2	1	0
team_201	2002—2006	2	0	2	0	0	0	1	7	1	7	0	1	1	0
team_201	2003—2007	2	0	2	0	1	0	1	7	1	7	0	0	1	0
team_201	2004—2008	2	0	2	0	2	0	0	0	1	7	0	0	1	0
team_201	2005—2009	5	0	4	0	6.4	5	2	5.5	2	5.5	0	0.6	1	0
team_201	2006—2010	6	0	6	15	9.16667	6	3	4	3	4	0	0.166667	1	0
team_201	2007—2011	5	0	5	0	22.2	7	1	1	3	4	0	0.166667	1	0
team_201	2008—2012	5	0	5	10	22.2	6	0	0	1	1	0	0	1	0
team_201	2009—2013	5	0	5	0	22.2	5	0	0	0	0	0	0	1	0
team_201	2010—2014	2	0	5	0	29	2	0	0	0	0	0	0.6	1	0
team_202	2002—2006	4	0	2	0	0	0	1	55	1	55	0	1	1	1
team_202	2003—2007	6	0	4	0	0.666667	0	4	24	4	24	0	0.333333	1	1
team_202	2004—2008	6	2	4	0	1.66667	0	4	14.25	5	22.4	0.166667	0	1	1
team_202	2005—2009	6	2	4	0	2.66667	0	1	16	4	14.25	0.166667	0	1	0.833333
team_202	2006—2010	6	2	4	0	3.66667	0	0	0	1	16	0.166667	0	1	0.833333
team_202	2007—2011	6	2	4	0	15.6667	2	0	0	0	0	0.166667	0	1	0.833333
team_202	2008—2012	4	2	3	13	15.75	4	0	0	0	0	0.25	0.333333	1	0
team_203	2002—2006	2	0	2	0	0	0	1	16	1	16	0	1	1	0
team_203	2003—2007	2	0	2	0	1	0	1	16	1	16	0	0	1	0
team_203	2004—2008	2	0	3	0	2	0	1	9	2	12.5	0	0	1	0
team_203	2005—2009	2	0	3	0	3	0	1	9	1	9	0	0	1	0
team_203	2006—2010	3	0	3	0	2.66667	0	1	0	2	4.5	0	0.333333	1	0
team_203	2007—2011	2	0	3	0	14	2	1	0	1	0	0	0.333333	1	0
team_203	2008—2012	2	0	3	1	14	2	0	0	1	0	0	0	1	0
team_203	2009—2013	2	2	1	0	14	3	0	0	0	0	0.5	0	1	0
team_203	2010—2014	2	2	1	0	14	3	0	0	0	0	0.5	0	1	0
team_204	2002—2006	4	0	3	0	0	0	1	0	1	0	0	1	1	1
team_204	2003—2007	4	0	3	0	1	0	1	0	1	0	0	0	1	1
team_204	2004—2008	4	0	3	0	2	0	0	0	1	0	0	0	1	1
team_204	2005—2009	4	0	3	0	3	0	0	0	0	0	0	0	1	0
team_204	2006—2010	4	0	3	0	4	0	0	0	0	0	0	0	1	0
team_205	2002—2006	4	1	2	0	0	0	1	48	1	48	0	1	1	1
team_205	2003—2007	4	1	2	0	1	0	1	48	1	48	0.25	0	1	1
team_205	2004—2008	4	1	2	0	2	0	0	0	1	48	0.25	0	1	1
team_205	2005—2009	4	3	2	0	3	0	0	0	0	0	0.5	0	1	0
team_205	2006—2010	4	2	2	0	4	0	0	0	0	0	0.25	0	1	0
team_206	2002—2006	2	0	3	0	0	0	1	46	1	46	0	1	1	0
team_206	2003—2007	2	0	3	0	1	0	1	46	1	46	0	0	1	0
team_206	2004—2008	2	0	3	0	2	0	0	0	1	46	0	0	1	0
team_206	2005—2009	2	0	3	0	3	0	0	0	0	0	0	0	1	0
team_206	2006—2010	2	0	3	0	4	0	0	0	0	0	0	0	1	0
team_206	2007—2011	2	0	3	0	16	3	1	24	1	24	0	0	1	0
team_206	2008—2012	2	0	3	2	16	3	1	24	1	24	0	0	1	0
team_206	2009—2013	2	0	3	0	16	3	0	0	1	24	0	0	1	0
team_206	2010—2014	2	0	3	2	16	3	0	0	0	0	0	0	1	0
team_206	2011—2015	2	0	3	2	16	3	0	0	0	0	0	0	1	0
team_207	2002—2006	4	0	3	0	0	0	3	7	3	7	0	1	1	0
team_207	2003—2007	5	1	5	0	0.8	0	4	11.25	4	11.25	0.2	0.2	1	0
team_207	2004—2008	9	1	5	0	1	0	4	20.5	7	14.7143	0.111111	0.444444	1	0
team_207	2005—2009	9	1	7	0	2	0	9	22.7778	10	22.9	0.111111	0	1	0
team_207	2006—2010	9	1	7	0	3	0	7	27.7143	10	25.2	0.111111	0	1	0
team_207	2007—2011	8	1	7	0	14.875	3	1	47	7	27.7143	0.125	0.111111	1	0
team_207	2008—2012	7	1	6	10	14.8571	5	0	0	1	47	0.142857	0.125	1	0
team_207	2009—2013	4	0	6	0	15.5	5	0	0	0	0	0	0.428571	1	0
team_207	2010—2014	1	0	2	0	16	7	0	0	0	0	0	0.75	1	0
team_208	2004—2008	4	0	2	0	1.75	1	1	42	3	82	0	0.75	1	1
team_208	2005—2009	4	0	2	0	2.75	1	1	42	1	42	0	0	1	0
team_208	2006—2010	4	0	2	0	3.75	1	0	0	1	42	0	0	1	0
team_208	2007—2011	4	0	2	0	15.75	2	0	0	0	0	0	0	1	0
team_208	2008—2012	4	0	2	3	15.75	2	0	0	0	0	0	0	1	0
team_209	2002—2006	2	0	1	0	0	0	1	12	1	12	0	1	1	0
team_209	2003—2007	2	0	1	0	1	0	1	12	1	12	0	0	1	0
team_209	2004—2008	2	0	1	0	2	0	0	0	1	12	0	0	1	0
team_209	2005—2009	2	0	1	0	3	0	0	0	0	0	0	0	1	0
team_209	2006—2010	2	0	1	0	4	0	0	0	0	0	0	0	1	0
team_210	2002—2006	3	0	1	0	0	0	1	264	1	264	0	1	1	0
team_210	2003—2007	3	1	1	0	1	0	1	264	1	264	0.333333	0	1	0
team_210	2004—2008	3	1	1	0	2	0	0	0	1	264	0.333333	0	1	0
team_210	2005—2009	3	1	1	0	3	0	0	0	0	0	0.333333	0	1	0
team_210	2006—2010	3	1	2	0	4	0	1	6	1	6	0.333333	0	1	0
team_210	2007—2011	3	1	2	0	16	1	1	6	1	6	0.333333	0	1	0
team_210	2008—2012	3	1	2	3	16	1	1	7	2	6.5	0.333333	0	1	0
team_210	2009—2013	3	2	2	0	16	1	2	10.5	2	10.5	0.333333	0	1	0
team_210	2010—2014	3	2	2	0	16	1	1	14	2	10.5	0.333333	0	1	0
team_210	2011—2015	3	2	2	6	16	2	0	0	1	14	0.333333	0	1	0
team_210	2012—2016	3	2	2	3	16	2	0	0	0	0	0.333333	0	1	0
team_210	2013—2017	3	1	6	6	16	2	1	2	1	2	0.333333	0	1	0
team_210	2014—2018	3	0	5	9	16	2	1	2	1	2	0	0	1	0
team_210	2015—2019	3	0	5	9	16	2	0	0	1	2	0	0	1	0
team_210	2016—2020	3	0	5	6	16	2	0	0	0	0	0	0	1	0
team_210	2017—2021	3	0	5	6	16	2	0	0	0	0	0	0	1	0
team_211	2002—2006	2	0	2	0	3	0	0	0	1	0	0	0	1	0
team_211	2003—2007	2	0	2	0	4	0	0	0	0	0	0	0	1	0
team_211	2004—2008	2	0	2	0	5	1	0	0	0	0	0	0	1	0
team_212	2002—2006	2	0	1	0	0	0	1	11	1	11	0	1	1	0
team_212	2003—2007	2	0	1	0	1	0	1	11	1	11	0	0	1	0
team_212	2004—2008	2	0	1	0	2	0	0	0	1	11	0	0	1	0
team_212	2005—2009	2	0	1	0	3	0	0	0	0	0	0	0	1	0
team_212	2006—2010	2	0	1	0	4	0	0	0	0	0	0	0	1	0
team_213	2002—2006	2	0	1	0	0	0	1	16	1	16	0	1	1	0
team_213	2003—2007	2	0	1	0	1	0	1	16	1	16	0	0	1	0
team_213	2004—2008	2	0	1	0	2	0	0	0	1	16	0	0	1	0
team_213	2005—2009	2	0	1	0	3	0	0	0	0	0	0	0	1	0
team_213	2006—2010	2	0	1	0	4	0	0	0	0	0	0	0	1	0
team_214	2002—2006	3	0	1	0	0	0	1	3	1	3	0	1	1	0
team_214	2003—2007	3	0	1	0	1	0	1	3	1	3	0	0	1	0
team_214	2004—2008	4	0	2	0	1.5	0	1	1	2	2	0	0.25	1	1
team_214	2005—2009	4	0	2	0	2.5	0	1	1	1	1	0	0	1	0
team_214	2006—2010	4	0	2	0	3.5	0	0	0	1	1	0	0	1	0
team_214	2007—2011	4	0	2	0	15.5	1	0	0	0	0	0	0	1	0
team_214	2008—2012	4	0	2	3	15.5	1	0	0	0	0	0	0	1	0
team_215	2002—2006	3	0	1	0	0	0	1	46	1	46	0	1	1	0
team_215	2003—2007	3	0	1	0	1	0	2	28.5	2	28.5	0	0	1	0
team_215	2004—2008	3	0	1	0	2	0	1	11	2	28.5	0	0	1	0
team_215	2005—2009	6	0	2	0	1.5	0	4	12.5	5	12.2	0	0.5	1	0.833333
team_215	2006—2010	6	0	2	0	2.5	0	5	17.2	5	17.2	0	0	1	0.833333
team_215	2007—2011	6	0	2	0	14.5	1	3	28.6667	7	19.4286	0	0	1	0.833333
team_215	2008—2012	6	0	2	6	14.5	1	4	14	5	18.4	0	0	1	0.833333
team_215	2009—2013	6	0	2	0	14.5	1	4	5.25	6	11.8333	0	0	1	0.833333
team_215	2010—2014	7	0	2	21	12.8571	2	4	24.75	6	17.5	0	0.375	1	0.714286
team_215	2011—2015	7	0	2	24	12.8571	2	2	42	4	24.75	0	0	1	0
team_215	2012—2016	5	0	3	21	12.8	2	1	0	3	28	0	0.285714	1	0
team_215	2013—2017	5	0	2	24	12.8	2	3	13.6667	3	13.6667	0	0	1	0
team_215	2014—2018	5	0	2	30	12.8	2	2	20.5	3	13.6667	0	0	1	0
team_215	2015—2019	5	0	2	29	12.8	2	0	0	2	20.5	0	0	1	0
team_215	2016—2020	5	0	2	26	12.8	2	0	0	0	0	0	0	1	0
team_215	2017—2021	5	0	1	24	12.8	3	0	0	0	0	0	0	1	0
team_216	2002—2006	6	8	2	0	1.16667	4	1	11	1	11	0.166667	1	1	1
team_216	2003—2007	6	10	2	0	2.16667	4	1	11	1	11	0.333333	0	1	1
team_216	2004—2008	6	12	2	0	3.16667	4	0	0	1	11	0.333333	0	1	1
team_216	2005—2009	6	9	2	0	4.16667	0	0	0	0	0	0.333333	0	1	1
team_216	2006—2010	6	11	2	0	5.16667	0	0	0	0	0	0.166667	0	1	1
team_217	2002—2006	5	0	1	0	5.6	1	0	0	1	9	0	0.705882	1	0
team_217	2003—2007	2	0	1	5	7	1	0	0	0	0	0	0.6	1	0
team_217	2004—2008	5	0	1	0	7.8	1	1	27	1	27	0	0.6	2	0.8
team_217	2005—2009	4	0	1	0	9	1	1	27	1	27	0	0.2	1	0
team_217	2006—2010	4	0	1	0	10	1	0	0	1	27	0	0	1	0
team_217	2007—2011	4	0	1	0	22	1	0	0	0	0	0	0	1	0
team_217	2008—2012	4	0	1	2	22	1	0	0	0	0	0	0	1	0
team_218	2002—2006	3	0	1	0	0	0	1	29	1	29	0	1	1	0
team_218	2003—2007	5	0	1	0	0.6	0	2	65.5	2	65.5	0	0.4	2	0.8
team_218	2004—2008	5	0	1	0	1.6	0	1	102	2	65.5	0	0	2	0.8
team_218	2005—2009	8	0	1	0	1.625	0	2	16.5	3	45	0	0.375	2	0
team_218	2006—2010	11	0	1	0	1.90909	0	4	15.75	4	15.75	0	0.272727	2	0
team_218	2007—2011	18	1	1	0	12.7778	1	11	11.5455	13	12.3077	0.055556	0.388889	2	0
team_218	2008—2012	20	2	1	7	12.5	1	14	9.85714	16	10.5	0.1	0.1	2	0.35
team_218	2009—2013	20	2	2	0	12.5	1	10	5.9	19	8.21053	0.1	0	2	0.35
team_218	2010—2014	36	5	2	0	10.1111	1	15	8.86667	20	8.7	0.111111	0.526316	2	0.638889
team_218	2011—2015	42	8	7	17	9.92857	2	25	10.12	31	8.90323	0.214286	0.227273	4	0.666667
team_218	2012—2016	53	9	13	53	10.2453	8	36	5.83333	51	6.76471	0.207547	0.362069	4	0.735849
team_218	2013—2017	111	11	42	112	8.92793	16	96	5.08333	118	5.88136	0.171171	0.535714	9	0.585586
team_218	2014—2018	146	22	49	99	7.73973	15	130	3.89231	168	3.82143	0.164384	0.363057	10	0.534247
team_218	2015—2019	61	13	40	78	7.78689	4	58	1.84483	83	4.49398	0.229508	0.610738	3	0.754098
team_218	2016—2020	61	13	37	111	7.60656	6	59	1.13559	88	1.375	0.229508	0.179104	4	0.721311
team_218	2017—2021	47	2	37	137	6.78723	9	43	0.348837	70	0.971429	0.106383	0.3125	3	0.553191
team_218	2018—2022	46	1	37	177	5.80435	25	34	0.264706	67	0.626866	0.108696	0.309091	4	0.5
team_219	2004—2008	2	0	5	0	1	0	5	7.8	6	8.83333	0	0.5	1	0
team_220	2002—2006	2	0	2	0	0	0	1	5	1	5	0	1	1	0
team_220	2003—2007	2	0	2	0	1	0	1	5	1	5	0	0	1	0
team_220	2004—2008	2	0	2	0	2	0	0	0	1	5	0	0	1	0
team_220	2005—2009	2	0	2	0	3	0	0	0	0	0	0	0	1	0
team_220	2006—2010	2	0	2	0	4	0	0	0	0	0	0	0	1	0
team_221	2002—2006	2	0	2	0	0	0	1	7	1	7	0	1	2	0
team_221	2003—2007	2	0	2	0	1	0	1	7	1	7	0	0	2	0
team_221	2004—2008	2	0	2	0	2	0	0	0	1	7	0	0	2	0
team_221	2005—2009	2	0	2	0	3	0	0	0	0	0	0	0	2	0
team_221	2006—2010	2	0	2	0	4	0	0	0	0	0	0	0	2	0
team_222	2002—2006	2	2	1	0	0	0	1	40	1	40	0.5	1	1	0
team_222	2003—2007	2	2	1	0	1	0	1	40	1	40	0.5	0	1	0
team_222	2004—2008	2	1	1	0	2	0	0	0	1	40	0.5	0	1	0
team_222	2005—2009	2	1	1	0	3	0	0	0	0	0	0.5	0	1	0
team_222	2006—2010	2	1	1	0	4	0	0	0	0	0	0.5	0	1	0
team_223	2002—2006	4	0	2	0	0	0	1	0	1	0	0	1	1	1
team_223	2003—2007	4	0	2	0	1	0	1	0	1	0	0	0	1	1
team_223	2004—2008	4	0	2	0	2	0	0	0	1	0	0	0	1	1
team_223	2005—2009	4	0	2	0	3	0	0	0	0	0	0	0	1	0
team_223	2006—2010	4	0	2	0	4	0	1	0	1	0	0	0	1	0
team_223	2007—2011	4	0	2	0	16	2	1	0	1	0	0	0	1	0
team_223	2008—2012	4	0	2	4	16	2	0	0	1	0	0	0	1	0
team_223	2009—2013	4	0	2	0	16	2	0	0	0	0	0	0	1	0
team_223	2010—2014	4	0	2	0	16	2	0	0	0	0	0	0	1	0
team_224	2002—2006	2	0	1	0	7.5	1	0	0	0	0	0	0.882353	1	0
team_225	2002—2006	2	0	3	0	0	0	1	71	1	71	0	1	2	0
team_225	2003—2007	2	0	3	0	1	0	1	71	1	71	0	0	2	0
team_225	2004—2008	2	0	3	0	2	0	0	0	1	71	0	0	2	0
team_225	2005—2009	2	0	3	0	3	0	0	0	0	0	0	0	2	0
team_225	2006—2010	2	0	3	0	4	0	0	0	0	0	0	0	2	0
team_226	2002—2006	2	0	1	0	0	0	1	18	1	18	0	1	1	0
team_226	2003—2007	2	0	1	0	1	0	1	18	1	18	0	0	1	0
team_226	2004—2008	2	0	1	0	2	0	0	0	1	18	0	0	1	0
team_226	2005—2009	2	0	1	0	3	0	0	0	0	0	0	0	1	0
team_226	2006—2010	2	0	1	0	4	0	0	0	0	0	0	0	1	0
team_227	2002—2006	5	0	2	0	0	0	1	1	1	1	0	1	1	1
team_227	2003—2007	5	0	2	0	1	0	1	1	1	1	0	0	1	1
team_227	2004—2008	5	0	2	0	2	0	0	0	1	1	0	0	1	1
team_227	2005—2009	5	0	2	0	3	0	0	0	0	0	0	0	1	1
team_227	2006—2010	5	0	2	0	4	0	0	0	0	0	0	0	1	1
team_228	2002—2006	2	2	1	0	0	0	1	18	1	18	0	1	1	0
team_228	2003—2007	7	4	2	0	0.285714	0	3	16.6667	3	16.6667	0.142857	0.714286	2	0.571429
team_228	2004—2008	7	6	2	0	1.28571	0	2	16	3	16.6667	0.142857	0	2	0.571429
team_228	2005—2009	7	6	2	0	2.28571	0	2	10	4	13	0.142857	0	2	0
team_228	2006—2010	7	4	2	0	3.28571	0	2	10	2	10	0.142857	0	2	0
team_228	2007—2011	7	4	2	0	15.2857	1	0	0	2	10	0.142857	0	2	0
team_228	2008—2012	2	3	1	3	16	1	0	0	0	0	0.5	0.714286	1	0
team_228	2009—2013	2	2	1	0	16	1	0	0	0	0	0.5	0	1	0
team_229	2002—2006	3	0	1	0	0	0	1	46	1	46	0	1	1	0
team_229	2003—2007	3	0	1	0	1	0	1	46	1	46	0	0	1	0
team_229	2004—2008	3	0	1	0	2	0	1	8	2	27	0	0	1	0
team_229	2005—2009	3	0	1	0	3	0	1	8	1	8	0	0	1	0
team_229	2006—2010	3	0	1	0	4	0	0	0	1	8	0	0	1	0
team_229	2007—2011	3	0	1	3	16	1	0	0	0	0	0	0	1	0
team_229	2008—2012	3	0	1	3	16	1	0	0	0	0	0	0	1	0
team_230	2002—2006	2	0	1	0	0	0	1	26	1	26	0	1	1	0
team_231	2002—2006	2	3	2	0	0	0	1	4	1	4	0	1	1	0
team_231	2003—2007	2	0	2	0	1	0	1	4	1	4	0	0	1	0
team_231	2004—2008	2	0	2	0	2	0	0	0	1	4	0	0	1	0
team_231	2005—2009	2	0	2	0	3	0	0	0	0	0	0	0	1	0
team_231	2006—2010	2	0	2	0	4	0	0	0	0	0	0	0	1	0
team_232	2002—2006	2	3	1	0	0	0	1	1	1	1	0	1	1	0
team_232	2003—2007	2	3	1	0	1	0	1	1	1	1	1	0	1	0
team_232	2004—2008	2	4	1	0	2	0	0	0	1	1	1	0	1	0
team_233	2004—2008	2	3	2	0	1	0	3	20	5	18.2	0.5	0.5	1	0
team_233	2005—2009	4	2	2	0	1	0	4	16.25	4	16.25	0.5	0.5	1	0
team_234	2002—2006	2	0	1	3	4	2	1	6	1	6	0	1	1	0
team_234	2003—2007	2	0	1	0	5	2	1	6	1	6	0	0	1	0
team_234	2004—2008	2	0	1	0	6	1	0	0	1	6	0	0	1	0
team_234	2005—2009	2	0	1	0	7	0	0	0	0	0	0	0	1	0
team_234	2006—2010	2	0	1	0	8	0	0	0	0	0	0	0	1	0
team_235	2002—2006	2	3	1	0	3	0	0	0	0	0	0	0	1	0
team_235	2003—2007	3	2	1	0	2.66667	0	1	7	1	7	0.333333	0.333333	3	0
team_235	2004—2008	2	2	1	0	3	1	1	7	1	7	0.5	0.333333	2	0
team_235	2005—2009	2	2	1	1	4	1	0	0	1	7	0.5	0	2	0
team_235	2006—2010	2	0	1	0	5	1	0	0	0	0	0	0	2	0
team_235	2007—2011	2	0	1	0	17	1	0	0	0	0	0	0	2	0
team_236	2002—2006	2	0	1	0	0	0	1	12	1	12	0	1	1	0
team_236	2003—2007	2	0	1	0	1	0	1	12	1	12	0	0	1	0
team_236	2004—2008	2	0	1	0	2	0	0	0	1	12	0	0	1	0
team_236	2005—2009	2	0	1	0	3	0	0	0	0	0	0	0	1	0
team_236	2006—2010	2	0	1	0	4	0	0	0	0	0	0	0	1	0
team_237	2002—2006	4	0	3	0	0	0	1	66	1	66	0	1	1	1
team_237	2003—2007	4	0	3	0	1	0	2	40	2	40	0	0	1	1
team_237	2004—2008	5	0	3	0	1.6	0	2	9	3	28	0	0.2	1	0.8
team_237	2005—2009	5	0	3	0	2.6	0	1	4	2	9	0	0	1	0
team_237	2006—2010	5	0	3	0	3.6	0	0	0	1	4	0	0	1	0
team_237	2007—2011	5	0	3	4	15.6	3	0	0	0	0	0	0	1	0
team_237	2008—2012	2	0	1	2	15	3	0	0	0	0	0	0.6	1	0
team_238	2003—2007	2	0	4	0	0.5	0	3	22.6667	3	22.6667	0	0.5	1	0
team_238	2004—2008	2	0	5	0	1.5	0	3	17	4	17.75	0	0	1	0
team_238	2005—2009	2	0	5	0	2.5	0	1	3	3	17	0	0	1	0
team_238	2006—2010	2	0	5	0	3.5	0	0	0	1	3	0	0	1	0
team_238	2007—2011	2	0	4	0	15.5	4	1	0	1	0	0	0	1	0
team_238	2008—2012	1	0	3	2	16	4	1	0	1	0	0	0.5	1	0
team_239	2002—2006	2	0	2	0	0	0	1	8	1	8	0	1	1	0
team_240	2002—2006	2	0	2	0	0	0	1	0	1	0	0	1	1	0
team_240	2003—2007	2	0	2	0	1	0	1	0	1	0	0	0	1	0
team_240	2004—2008	2	0	2	0	2	0	0	0	1	0	0	0	1	0
team_240	2005—2009	2	0	2	0	3	0	0	0	0	0	0	0	1	0
team_240	2006—2010	2	0	2	0	4	0	0	0	0	0	0	0	1	0
team_241	2002—2006	2	0	1	0	0	0	1	5	1	5	0	1	1	0
team_241	2003—2007	2	1	1	0	1	0	1	5	1	5	0.5	0	1	0
team_241	2004—2008	2	1	1	0	2	0	0	0	1	5	0.5	0	1	0
team_241	2005—2009	2	1	1	0	3	0	0	0	0	0	0.5	0	1	0
team_242	2002—2006	2	0	1	0	0	0	1	76	1	76	0	1	1	0
team_242	2003—2007	2	0	1	0	1	0	1	76	1	76	0	0	1	0
team_243	2002—2006	2	0	2	0	0	0	1	22	1	22	0	1	1	0
team_243	2003—2007	2	0	2	0	1	0	1	22	1	22	0	0	1	0
team_243	2004—2008	2	0	2	0	2	0	0	0	1	22	0	0	1	0
team_243	2005—2009	2	0	2	0	3	0	0	0	0	0	0	0	1	0
team_243	2006—2010	2	0	2	0	4	0	0	0	0	0	0	0	1	0
team_244	2002—2006	4	0	2	0	0.75	0	1	40	1	40	0	0.75	1	1
team_244	2003—2007	4	0	2	0	1.75	0	1	40	1	40	0	0	1	1
team_244	2004—2008	8	0	2	0	2.875	3	1	0	2	20	0	0.5	2	0.5
team_244	2005—2009	8	0	3	0	3.875	3	2	2.5	2	2.5	0	0	2	0
team_244	2006—2010	6	0	3	0	4.83333	3	1	5	2	2.5	0	0.25	1	0
team_244	2007—2011	3	0	3	0	17.6667	3	0	0	1	5	0	0.5	1	0
team_244	2008—2012	3	0	3	6	17.6667	3	1	1	1	1	0	0	1	0
team_244	2009—2013	1	0	3	2	19	2	1	1	1	1	0	0.666667	1	0
team_245	2002—2006	3	0	1	0	0	0	1	13	1	13	0	1	3	0
team_245	2003—2007	3	0	1	0	1	0	1	13	1	13	0	0	3	0
team_245	2004—2008	3	0	1	0	2	0	0	0	1	13	0	0	3	0
team_245	2005—2009	3	0	1	0	3	0	0	0	0	0	0	0	3	0
team_245	2006—2010	3	0	1	0	4	0	0	0	0	0	0	0	3	0
team_245	2007—2011	2	0	2	0	13.5	1	1	0	1	0	0	0.75	2	0
team_246	2002—2006	2	1	1	0	0	0	1	17	1	17	0	1	1	0
team_246	2003—2007	2	1	1	0	1	0	1	17	1	17	1	0	1	0
team_246	2004—2008	2	1	1	0	2	0	0	0	1	17	1	0	1	0
team_246	2005—2009	2	1	1	0	3	0	0	0	0	0	1	0	1	0
team_246	2006—2010	2	1	1	0	4	0	0	0	0	0	1	0	1	0
team_247	2002—2006	3	0	1	0	3	2	1	16	1	16	0	1	1	0
team_247	2003—2007	4	0	1	0	3	0	2	57	2	57	0	0.25	1	0
team_247	2004—2008	4	0	1	0	4	0	2	49.5	3	38.3333	0	0	1	0
team_247	2005—2009	4	0	1	0	5	0	1	1	2	49.5	0	0	1	0
team_248	2002—2006	2	0	5	0	0	0	1	2	1	2	0	1	1	0
team_248	2003—2007	2	0	5	0	1	0	1	2	1	2	0	0	1	0
team_248	2004—2008	2	0	5	0	2	0	0	0	1	2	0	0	1	0
team_248	2005—2009	2	0	5	0	3	0	0	0	0	0	0	0	1	0
team_248	2006—2010	2	0	5	0	4	0	0	0	0	0	0	0	1	0
team_249	2002—2006	2	2	2	0	0	0	1	5	1	5	0	1	1	0
team_249	2003—2007	2	2	2	0	1	0	1	5	1	5	0.5	0	1	0
team_249	2004—2008	2	0	2	0	2	0	0	0	1	5	0	0	1	0
team_249	2005—2009	2	0	2	0	3	0	0	0	0	0	0	0	1	0
team_249	2006—2010	2	0	2	0	4	0	0	0	0	0	0	0	1	0
team_250	2004—2008	2	0	5	0	1	0	1	0	3	6.66667	0	0.5	1	0
team_250	2005—2009	2	0	5	0	2	0	1	0	1	0	0	0	1	0
team_250	2006—2010	2	0	5	0	3	0	0	0	1	0	0	0	1	0
team_250	2007—2011	2	0	2	0	15	4	0	0	0	0	0	0	1	0
team_250	2008—2012	2	0	2	2	15	4	0	0	0	0	0	0	1	0
team_251	2006—2010	2	1	1	0	2	0	1	10	1	10	1	0.5	2	0
team_251	2007—2011	2	1	1	0	14	1	1	10	1	10	1	0	2	0
team_251	2008—2012	2	1	1	2	14	1	1	9	2	9.5	1	0	2	0
team_251	2009—2013	2	1	1	0	14	1	1	9	1	9	0.5	0	2	0
team_251	2010—2014	3	1	1	6	17.3333	1	2	0	4	2.75	0.333333	0.333333	2	0
team_251	2011—2015	3	1	1	8	17.3333	1	1	0	2	0	0.333333	0	2	0
team_251	2012—2016	6	1	1	6	11.6667	1	4	2.75	5	2.2	0.166667	0.5	3	0
team_252	2002—2006	3	0	2	0	3.33333	0	2	14.5	2	14.5	0	1	1	0
team_253	2002—2006	2	0	3	0	0	0	1	5	1	5	0	1	1	0
team_253	2003—2007	2	0	3	0	1	0	1	5	1	5	0	0	1	0
team_253	2004—2008	2	0	3	0	2	0	0	0	1	5	0	0	1	0
team_253	2005—2009	2	0	3	0	3	0	0	0	0	0	0	0	1	0
team_253	2006—2010	2	0	3	0	4	0	0	0	0	0	0	0	1	0
team_254	2003—2007	3	6	3	0	3	4	3	7.66667	3	7.66667	0.666667	0.666667	1	0
team_255	2002—2006	3	0	1	0	0	0	1	26	1	26	0	1	2	0
team_255	2003—2007	3	0	1	0	1	0	1	26	1	26	0	0	2	0
team_256	2002—2006	2	0	1	0	3	0	0	0	0	0	0	0	1	0
team_257	2002—2006	3	0	1	0	0	0	1	1	1	1	0	1	1	0
team_257	2003—2007	5	0	1	0	0.6	0	2	4.5	2	4.5	0	0.4	1	0
team_257	2004—2008	5	0	1	0	1.6	0	1	8	2	4.5	0	0	1	0
team_257	2005—2009	5	0	1	0	2.6	0	0	0	1	8	0	0	1	0
team_257	2006—2010	5	0	1	0	3.6	0	0	0	0	0	0	0	1	0
team_257	2007—2011	3	0	1	0	15.3333	1	0	0	0	0	0	0.4	1	0
team_258	2003—2007	2	0	5	0	0.5	0	2	48	2	48	0	0.5	1	0
team_258	2004—2008	2	0	5	0	1.5	0	2	20	3	37.3333	0	0	1	0
team_258	2005—2009	2	0	5	0	2.5	0	1	16	2	20	0	0	1	0
team_258	2006—2010	2	0	5	0	3.5	0	0	0	1	16	0	0	1	0
team_258	2007—2011	2	0	3	0	15.5	2	0	0	0	0	0	0	1	0
team_258	2008—2012	2	0	1	3	15.5	5	0	0	0	0	0	0	1	0
team_259	2002—2006	3	0	1	0	0	0	2	50	2	50	0	1	1	0
team_259	2003—2007	7	0	3	0	0.428571	0	6	20.6667	6	20.6667	0	0.571429	1	0.571429
team_260	2002—2006	2	0	2	0	0	0	1	1	1	1	0	1	1	0
team_260	2003—2007	2	0	2	0	1	0	2	2.5	2	2.5	0	0	1	0
team_260	2004—2008	2	0	2	0	2	0	1	4	2	2.5	0	0	1	0
team_260	2005—2009	2	0	2	0	3	0	0	0	1	4	0	0	1	0
team_260	2006—2010	2	0	2	0	4	0	0	0	0	0	0	0	1	0
team_260	2007—2011	2	0	1	0	16	2	0	0	0	0	0	0	1	0
team_261	2002—2006	2	0	1	0	3	0	0	0	0	0	0	0	1	0
team_261	2003—2007	2	0	1	0	4	0	0	0	0	0	0	0	1	0
team_262	2002—2006	2	0	1	0	0	0	1	13	1	13	0	1	1	0
team_262	2003—2007	2	0	1	0	1	0	1	13	1	13	0	0	1	0
team_262	2004—2008	2	0	1	0	2	0	0	0	1	13	0	0	1	0
team_262	2005—2009	2	0	1	0	3	0	0	0	0	0	0	0	1	0
team_263	2002—2006	4	0	1	0	0	0	1	4	1	4	0	1	1	1
team_263	2003—2007	6	2	2	0	0.666667	0	3	29	3	29	0.166667	0.333333	1	0.666667
team_263	2004—2008	6	2	2	0	1.66667	0	2	41.5	3	29	0.166667	0	1	0.666667
team_263	2005—2009	7	2	2	0	2.28571	0	1	0	3	27.6667	0.142857	0.142857	1	0
team_263	2006—2010	8	6	4	0	2.875	0	5	2.6	5	2.6	0.25	0.125	1	0
team_263	2007—2011	2	0	1	0	15.5	1	0	0	0	0	0	0.75	1	0
team_264	2002—2006	5	0	2	0	0	0	2	73	2	73	0	1	1	0.8
team_264	2003—2007	6	1	2	0	0.833333	0	3	49.6667	3	49.6667	0.166667	0.166667	1	0.666667
team_265	2002—2006	2	5	3	0	0	0	1	13	1	13	1	1	1	0
team_266	2002—2006	2	0	2	0	3	0	1	9	1	9	0	0	1	0
team_266	2003—2007	2	0	2	0	4	0	1	9	1	9	0	0	1	0
team_266	2004—2008	2	0	2	0	5	2	0	0	1	9	0	0	1	0
team_266	2005—2009	2	0	2	0	6	2	0	0	0	0	0	0	1	0
team_266	2006—2010	2	0	2	0	7	2	0	0	0	0	0	0	1	0
team_267	2002—2006	2	0	3	0	0	0	1	1	1	1	0	1	1	0
team_267	2003—2007	2	0	3	0	1	0	1	1	1	1	0	0	1	0
team_267	2004—2008	2	0	3	0	2	0	0	0	1	1	0	0	1	0
team_267	2005—2009	2	0	3	0	3	0	0	0	0	0	0	0	1	0
team_267	2006—2010	2	0	3	0	4	0	0	0	0	0	0	0	1	0
team_268	2002—2006	3	0	2	0	0	0	1	0	1	0	0	1	1	0
team_268	2003—2007	5	0	2	0	0.6	0	2	2.5	2	2.5	0	0.4	1	0
team_268	2004—2008	5	0	2	0	1.6	0	1	5	2	2.5	0	0	1	0
team_268	2005—2009	5	0	2	0	2.6	0	0	0	1	5	0	0	1	0
team_268	2006—2010	6	0	2	0	3	0	1	0	1	0	0	0.166667	1	0
team_268	2007—2011	5	0	2	0	14.8	2	1	0	1	0	0	0.166667	1	0
team_268	2008—2012	3	0	2	3	14.6667	3	0	0	1	0	0	0.4	1	0
team_268	2009—2013	3	0	2	0	14.6667	2	0	0	0	0	0	0	1	0
team_268	2010—2014	3	0	2	0	14.6667	2	0	0	0	0	0	0	1	0
team_269	2002—2006	3	0	1	0	0	0	1	8	1	8	0	1	1	0
team_269	2003—2007	3	0	1	0	1	0	1	8	1	8	0	0	1	0
team_269	2004—2008	3	0	1	0	2	0	0	0	1	8	0	0	1	0
team_270	2002—2006	4	3	2	0	0	0	1	4	1	4	0	1	1	1
team_270	2003—2007	4	3	2	0	1	0	1	4	1	4	0.5	0	1	1
team_270	2004—2008	4	3	2	0	2	0	0	0	1	4	0.5	0	1	1
team_270	2005—2009	4	3	2	0	3	0	0	0	0	0	0.5	0	1	0
team_270	2006—2010	4	1	2	0	4	0	0	0	0	0	0.25	0	1	0
team_271	2002—2006	2	0	2	0	0	0	1	61	1	61	0	1	1	0
team_271	2003—2007	2	0	2	0	1	0	1	61	1	61	0	0	1	0
team_271	2004—2008	2	0	2	0	2	0	0	0	1	61	0	0	1	0
team_271	2005—2009	2	0	2	0	3	0	0	0	0	0	0	0	1	0
team_271	2006—2010	2	0	2	0	4	0	0	0	0	0	0	0	1	0
team_272	2002—2006	2	2	1	0	0	0	1	23	1	23	0	1	1	0
team_272	2003—2007	2	2	1	0	1	0	1	23	1	23	0.5	0	1	0
team_273	2002—2006	4	0	1	0	0	0	1	5	1	5	0	1	2	1
team_273	2003—2007	7	0	5	0	0.571429	0	5	9.4	5	9.4	0	0.428571	2	0.571429
team_273	2004—2008	7	0	5	0	1.57143	0	4	10.5	5	9.4	0	0	2	0.571429
team_273	2005—2009	8	0	6	0	2.625	0	2	9	7	8.57143	0	0.125	2	0
team_273	2006—2010	8	4	6	0	3.625	0	1	6	2	9	0.375	0	2	0
team_273	2007—2011	5	5	4	0	15.4	2	0	0	1	6	0.4	0.375	1	0
team_273	2008—2012	2	3	4	6	15.5	6	1	4	1	4	0.5	0.6	1	0
team_274	2002—2006	2	0	1	0	0	0	1	5	1	5	0	1	1	0
team_275	2002—2006	3	0	2	0	0	0	1	15	1	15	0	1	1	0
team_275	2003—2007	3	1	2	0	1	0	1	15	1	15	0.333333	0	1	0
team_275	2004—2008	3	1	2	0	2	0	0	0	1	15	0.333333	0	1	0
team_275	2005—2009	3	1	2	0	3	0	0	0	0	0	0.333333	0	1	0
team_275	2006—2010	3	1	2	0	4	0	0	0	0	0	0.333333	0	1	0
team_276	2002—2006	2	0	2	0	0	0	1	140	1	140	0	1	1	0
team_276	2003—2007	2	0	2	0	1	0	1	140	1	140	0	0	1	0
team_276	2004—2008	3	1	5	0	1.33333	0	2	9.5	3	53	0.333333	0.333333	1	0
team_276	2005—2009	5	1	6	0	1.4	0	4	52.25	4	52.25	0.2	0.4	2	0
team_276	2006—2010	5	1	6	0	2.4	0	2	95	4	52.25	0.2	0	2	0
team_276	2007—2011	4	1	6	0	14	2	0	0	2	95	0.25	0.2	2	0
team_276	2008—2012	4	0	6	1	14	2	0	0	0	0	0	0	2	0
team_276	2009—2013	3	0	3	3	14	5	0	0	0	0	0	0.25	2	0
team_277	2002—2006	3	0	1	0	2	1	1	6	1	6	0	1	1	0
team_277	2003—2007	3	0	1	0	3	1	1	6	1	6	0	0	1	0
team_277	2004—2008	3	0	1	0	4	1	0	0	1	6	0	0	1	0
team_277	2005—2009	3	0	1	0	5	1	0	0	0	0	0	0	1	0
team_277	2006—2010	3	0	1	0	6	0	0	0	0	0	0	0	1	0
team_277	2007—2011	3	0	2	0	14.6667	1	1	42	1	42	0	0.8	1	0
team_277	2008—2012	3	0	2	1	14.6667	1	1	42	1	42	0	0	1	0
team_277	2009—2013	3	0	3	0	14.6667	1	2	2	3	15.3333	0	0	1	0
team_278	2002—2006	2	0	3	0	0	0	1	2	1	2	0	1	1	0
team_278	2003—2007	2	0	3	0	1	0	1	2	1	2	0	0	1	0
team_278	2004—2008	2	0	3	0	2	0	0	0	1	2	0	0	1	0
team_278	2005—2009	2	0	3	0	3	0	0	0	0	0	0	0	1	0
team_278	2006—2010	2	0	3	0	4	0	0	0	0	0	0	0	1	0
team_279	2002—2006	2	0	1	0	0	0	1	6	1	6	0	1	1	0
team_279	2003—2007	2	0	1	0	1	0	1	6	1	6	0	0	1	0
team_279	2004—2008	2	4	1	0	2	0	0	0	1	6	0.5	0	1	0
team_279	2005—2009	2	4	1	0	3	0	0	0	0	0	0.5	0	1	0
team_279	2006—2010	2	4	1	0	4	0	0	0	0	0	0.5	0	1	0
team_280	2002—2006	2	3	2	0	0	0	1	38	1	38	0	1	1	0
team_280	2003—2007	2	3	2	0	1	0	1	38	1	38	0.5	0	1	0
team_281	2002—2006	2	0	1	0	0	0	1	6	1	6	0	1	1	0
team_281	2003—2007	2	0	1	0	1	0	1	6	1	6	0	0	1	0
team_281	2004—2008	2	0	1	0	2	0	1	5	2	5.5	0	0	1	0
team_281	2005—2009	2	0	1	0	3	0	1	5	1	5	0	0	1	0
team_281	2006—2010	2	0	1	0	4	0	0	0	1	5	0	0	1	0
team_281	2007—2011	2	0	1	0	16	1	0	0	0	0	0	0	1	0
team_282	2002—2006	2	2	1	0	0	0	1	17	1	17	0	1	1	0
team_282	2003—2007	2	2	1	0	1	0	1	17	1	17	0.5	0	1	0
team_282	2004—2008	2	0	1	0	2	0	0	0	1	17	0	0	1	0
team_282	2005—2009	2	0	1	0	3	0	0	0	0	0	0	0	1	0
team_282	2006—2010	2	0	1	0	4	0	0	0	0	0	0	0	1	0
team_283	2002—2006	2	0	1	0	0	0	1	14	1	14	0	1	1	0
team_284	2002—2006	3	0	6	0	0	0	2	41	2	41	0	1	2	0
team_284	2003—2007	3	0	6	0	1	0	2	41	2	41	0	0	2	0
team_284	2004—2008	3	0	6	0	2	0	0	0	2	41	0	0	2	0
team_284	2005—2009	3	0	6	0	3	0	0	0	0	0	0	0	2	0
team_284	2006—2010	3	0	6	0	4	0	0	0	0	0	0	0	2	0
team_285	2002—2006	2	0	1	0	0	0	1	2	1	2	0	1	1	0
team_285	2003—2007	2	0	1	0	1	0	1	2	1	2	0	0	1	0
team_285	2004—2008	2	0	1	0	2	0	0	0	1	2	0	0	1	0
team_285	2005—2009	2	0	1	0	3	0	0	0	0	0	0	0	1	0
team_285	2006—2010	2	0	1	0	4	0	0	0	0	0	0	0	1	0
team_286	2003—2007	8	2	5	0	2.5	0	13	59.3846	16	57.5	0.125	0.125	2	0.5
team_287	2002—2006	4	0	2	0	1.5	0	1	8	1	8	0	0.5	1	0
team_288	2003—2007	3	0	2	0	0	0	1	7	1	7	0	1	1	0
team_288	2004—2008	3	0	2	0	1	0	1	7	1	7	0	0	1	0
team_288	2005—2009	4	0	2	0	1.5	0	1	6	2	6.5	0	0.25	1	0
team_289	2003—2007	2	0	2	0	0	0	1	0	1	0	0	1	1	0
team_289	2004—2008	2	0	2	0	1	0	1	0	1	0	0	0	1	0
team_289	2005—2009	2	0	2	0	2	0	0	0	1	0	0	0	1	0
team_289	2006—2010	2	0	2	0	3	0	0	0	0	0	0	0	1	0
team_289	2007—2011	2	0	2	0	15	0	0	0	0	0	0	0	1	0
team_290	2003—2007	2	0	2	0	0	0	1	6	1	6	0	1	1	0
team_290	2004—2008	2	0	2	0	1	0	1	6	1	6	0	0	1	0
team_290	2005—2009	2	0	2	0	2	0	0	0	1	6	0	0	1	0
team_290	2006—2010	2	0	2	0	3	0	0	0	0	0	0	0	1	0
team_290	2007—2011	2	0	2	0	15	0	0	0	0	0	0	0	1	0
team_291	2006—2010	2	0	6	0	1.5	0	1	4	2	7.5	0	0.5	1	0
team_291	2007—2011	2	0	6	0	13.5	0	1	4	1	4	0	0	1	0
team_291	2008—2012	2	0	5	1	13.5	2	0	0	1	4	0	0	1	0
team_291	2009—2013	2	0	1	0	13.5	5	0	0	0	0	0	0	1	0
team_291	2010—2014	2	0	1	0	13.5	5	0	0	0	0	0	0	1	0
team_292	2003—2007	2	0	2	0	0	0	1	0	1	0	0	1	1	0
team_292	2004—2008	2	0	2	0	1	0	1	0	1	0	0	0	1	0
team_292	2005—2009	2	0	2	0	2	0	0	0	1	0	0	0	1	0
team_292	2006—2010	2	0	2	0	3	0	0	0	0	0	0	0	1	0
team_292	2007—2011	2	0	2	0	15	0	0	0	0	0	0	0	1	0
team_293	2002—2006	2	0	1	0	4.5	2	0	0	0	0	0	0	2	0
team_293	2003—2007	2	0	1	0	5.5	2	0	0	0	0	0	0	2	0
team_294	2003—2007	4	5	2	0	0	0	1	28	1	28	1	1	1	1
team_294	2004—2008	4	5	2	0	1	0	1	28	1	28	1	0	1	1
team_294	2005—2009	4	8	2	0	2	0	0	0	1	28	1	0	1	0
team_294	2006—2010	4	8	2	0	3	0	0	0	0	0	0.75	0	1	0
team_294	2007—2011	4	8	2	0	15	0	0	0	0	0	0.25	0	1	0
team_295	2003—2007	2	2	1	0	9	1	1	5	1	5	0.5	1	1	0
team_295	2004—2008	2	2	1	0	10	1	1	5	1	5	0.5	0	1	0
team_296	2005—2009	2	2	4	0	1	0	2	2	3	3	0.5	0.5	1	0
team_297	2003—2007	3	0	1	0	0	0	1	11	1	11	0	1	1	0
team_297	2004—2008	5	0	3	0	0.6	0	2	9	2	9	0	0.4	1	0
team_297	2005—2009	5	0	3	0	1.6	0	1	7	2	9	0	0	1	0
team_297	2006—2010	5	0	3	0	2.6	0	0	0	1	7	0	0	1	0
team_297	2007—2011	5	0	3	0	14.6	0	0	0	0	0	0	0	1	0
team_297	2008—2012	3	0	3	1	14.3333	1	0	0	0	0	0	0.4	1	0
team_298	2003—2007	2	1	1	0	0	0	1	23	1	23	0.5	1	1	0
team_298	2004—2008	3	1	6	0	0.666667	0	2	16	2	16	0.333333	0.333333	1	0
team_299	2003—2007	2	0	3	0	0	0	1	10	1	10	0	1	1	0
team_300	2003—2007	2	1	1	0	0	0	1	54	1	54	0.5	1	1	0
team_300	2004—2008	2	1	1	0	1	0	1	54	1	54	0.5	0	1	0
team_301	2003—2007	2	3	2	0	0	0	1	0	1	0	0.5	1	1	0
team_301	2004—2008	2	5	2	0	1	0	2	2.5	2	2.5	0.5	0	1	0
team_301	2005—2009	2	5	2	0	2	0	1	5	2	2.5	0.5	0	1	0
team_302	2003—2007	2	0	1	0	0	0	1	6	1	6	0	1	1	0
team_302	2004—2008	2	0	1	0	1	0	1	6	1	6	0	0	1	0
team_302	2005—2009	2	0	1	0	2	0	0	0	1	6	0	0	1	0
team_302	2006—2010	4	0	4	0	1.5	0	1	2	1	2	0	0.5	1	0
team_302	2007—2011	4	0	4	0	13.5	0	1	2	1	2	0	0	1	0
team_302	2008—2012	4	0	3	2	13.5	1	0	0	1	2	0	0	1	0
team_302	2009—2013	4	0	3	2	13.5	1	0	0	0	0	0	0	1	0
team_302	2010—2014	4	0	3	0	13.5	1	0	0	0	0	0	0	1	0
team_303	2003—2007	3	0	1	0	0	0	1	15	1	15	0	1	1	0
team_303	2004—2008	3	0	1	0	1	0	1	15	1	15	0	0	1	0
team_303	2005—2009	3	0	1	0	2	0	0	0	1	15	0	0	1	0
team_303	2006—2010	3	0	1	0	3	0	0	0	0	0	0	0	1	0
team_303	2007—2011	3	0	1	0	15	0	0	0	0	0	0	0	1	0
team_304	2003—2007	2	0	1	0	0	0	1	26	1	26	0	1	1	0
team_304	2004—2008	2	0	1	0	1	0	1	26	1	26	0	0	1	0
team_304	2005—2009	2	0	1	0	2	0	0	0	1	26	0	0	1	0
team_304	2006—2010	2	0	1	0	3	0	0	0	0	0	0	0	1	0
team_304	2007—2011	2	0	1	0	15	0	0	0	0	0	0	0	1	0
team_305	2003—2007	3	0	1	0	0	0	1	56	1	56	0	1	1	0
team_305	2004—2008	3	0	1	0	1	0	1	56	1	56	0	0	1	0
team_305	2005—2009	3	0	1	0	2	0	1	52	2	54	0	0	1	0
team_305	2006—2010	3	0	1	0	3	0	1	52	1	52	0	0	1	0
team_305	2007—2011	3	0	1	0	15	0	0	0	1	52	0	0	1	0
team_305	2008—2012	3	0	1	3	15	1	0	0	0	0	0	0	1	0
team_305	2009—2013	3	0	1	0	15	1	0	0	0	0	0	0	1	0
team_306	2003—2007	4	0	1	0	0	0	1	0	1	0	0	1	1	1
team_306	2004—2008	4	0	1	0	1	0	1	0	1	0	0	0	1	1
team_306	2005—2009	4	0	1	0	2	0	0	0	1	0	0	0	1	0
team_306	2006—2010	4	0	1	0	3	0	0	0	0	0	0	0	1	0
team_306	2007—2011	4	2	1	0	15	0	0	0	0	0	0.25	0	1	0
team_307	2005—2009	2	4	1	0	1	0	2	63	3	44.6667	1	0.5	1	0
team_307	2006—2010	2	4	3	0	2	0	4	35.5	4	35.5	1	0	1	0
team_307	2007—2011	2	6	3	0	14	0	2	8	4	35.5	1	0	1	0
team_308	2003—2007	5	3	1	0	0	0	1	0	1	0	0.2	1	1	1
team_308	2004—2008	5	6	1	0	1	0	1	0	1	0	0.4	0	1	1
team_308	2005—2009	5	7	1	0	2	0	0	0	1	0	0.6	0	1	1
team_308	2006—2010	5	8	1	0	3	0	0	0	0	0	0.8	0	1	1
team_308	2007—2011	5	7	1	0	15	0	0	0	0	0	0.8	0	1	1
team_309	2002—2006	2	0	2	0	3	0	0	0	1	254	0	0	1	0
team_310	2003—2007	2	4	1	0	0	0	1	334	1	334	0.5	1	1	0
team_310	2004—2008	3	0	1	0	0.666667	0	2	171.5	2	171.5	0	0.333333	1	0
team_310	2005—2009	3	0	1	0	1.66667	0	1	9	2	171.5	0	0	1	0
team_310	2006—2010	4	0	3	0	2.25	0	5	13.8	6	13	0	0.25	1	0
team_310	2007—2011	4	1	3	0	14.25	0	6	11.5	7	11	0.25	0	1	0
team_310	2008—2012	5	1	3	2	13.4	1	6	15.5	10	15.4	0.2	0.2	2	0
team_310	2009—2013	5	2	4	0	13.4	1	5	18	7	14	0.2	0	1	0
team_310	2010—2014	5	2	4	0	13.4	2	5	3.6	9	11.4444	0.2	0	1	0
team_311	2003—2007	6	0	2	0	0	0	2	3.5	2	3.5	0	1	1	0.833333
team_311	2004—2008	6	0	2	0	1	0	2	3.5	2	3.5	0	0	1	0.833333
team_311	2005—2009	6	0	2	0	2	0	1	8	3	5	0	0	1	1
team_311	2006—2010	6	0	2	0	3	0	1	8	1	8	0	0	1	1
team_312	2003—2007	5	2	1	0	0	0	1	17	1	17	0.2	1	1	1
team_312	2004—2008	5	2	1	0	1	0	1	17	1	17	0.2	0	1	1
team_312	2005—2009	5	2	1	0	2	0	0	0	1	17	0.2	0	1	1
team_312	2006—2010	5	0	1	0	3	0	0	0	0	0	0	0	1	1
team_312	2007—2011	5	0	1	0	15	0	0	0	0	0	0	0	1	1
team_313	2003—2007	2	0	2	0	0	0	1	20	1	20	0	1	1	0
team_313	2004—2008	2	0	2	0	1	0	1	20	1	20	0	0	1	0
team_313	2005—2009	2	0	5	0	2	0	1	6	2	13	0	0	1	0
team_313	2006—2010	2	0	5	0	3	0	1	6	1	6	0	0	1	0
team_313	2007—2011	2	0	5	0	15	0	0	0	1	6	0	0	1	0
team_313	2008—2012	2	0	4	2	15	2	0	0	0	0	0	0	1	0
team_313	2009—2013	2	0	4	0	15	2	0	0	0	0	0	0	1	0
team_314	2003—2007	5	0	2	0	0	0	1	17	1	17	0	1	1	1
team_314	2004—2008	5	0	2	0	1	0	1	17	1	17	0	0	1	1
team_314	2005—2009	5	0	2	0	2	0	0	0	1	17	0	0	1	1
team_314	2006—2010	5	0	2	0	3	0	0	0	0	0	0	0	1	1
team_314	2007—2011	5	0	2	0	15	0	0	0	0	0	0	0	1	1
team_315	2003—2007	2	0	1	0	0	0	2	1.5	2	1.5	0	1	1	0
team_315	2004—2008	2	0	1	0	1	0	2	1.5	2	1.5	0	0	1	0
team_315	2005—2009	2	0	1	0	2	0	0	0	2	1.5	0	0	1	0
team_315	2006—2010	2	0	1	0	3	0	0	0	0	0	0	0	1	0
team_315	2007—2011	2	0	1	0	15	0	0	0	0	0	0	0	1	0
team_316	2005—2009	5	0	4	0	0.4	0	3	19	4	14.25	0	0.8	1	0
team_316	2006—2010	5	0	6	0	1.4	0	4	21.5	4	21.5	0	0	1	0
team_316	2007—2011	5	0	6	0	13.4	0	1	29	4	21.5	0	0	1	0
team_316	2008—2012	9	0	9	1	13.2222	1	3	9.33333	4	14.25	0	0.444444	2	0
team_316	2009—2013	9	3	9	0	13.2222	1	2	8.5	3	9.33333	0.111111	0	2	0
team_317	2003—2007	2	0	2	0	0	0	1	3	1	3	0	1	1	0
team_317	2004—2008	2	0	2	0	1	0	1	3	1	3	0	0	1	0
team_317	2005—2009	2	0	5	0	2	0	1	17	2	10	0	0	1	0
team_317	2006—2010	2	0	5	0	3	0	1	17	1	17	0	0	1	0
team_317	2007—2011	2	0	5	0	15	0	0	0	1	17	0	0	1	0
team_317	2008—2012	1	0	3	1	15	2	0	0	0	0	0	0.5	1	0
team_318	2003—2007	2	0	1	1	4	1	1	2	1	2	0	1	1	0
team_318	2004—2008	2	0	1	0	5	1	1	2	1	2	0	0	1	0
team_318	2005—2009	2	0	1	0	6	0	0	0	1	2	0	0	1	0
team_318	2006—2010	2	0	1	0	7	0	0	0	0	0	0	0	1	0
team_318	2007—2011	2	0	1	0	19	0	0	0	0	0	0	0	1	0
team_318	2008—2012	1	0	2	1	23	1	1	2	1	2	0	0.5	1	0
team_319	2003—2007	2	0	1	0	0	0	1	17	1	17	0	1	1	0
team_319	2004—2008	2	0	1	0	1	0	1	17	1	17	0	0	1	0
team_319	2005—2009	2	0	1	0	2	0	0	0	1	17	0	0	1	0
team_319	2006—2010	2	0	1	0	3	0	0	0	0	0	0	0	1	0
team_319	2007—2011	2	0	1	0	15	0	0	0	0	0	0	0	1	0
team_320	2002—2006	2	0	1	0	3	0	0	0	0	0	0	0	1	0
team_320	2003—2007	2	1	1	0	4	0	0	0	0	0	0.5	0	1	0
team_321	2003—2007	2	0	1	0	0	0	1	7	1	7	0	1	1	0
team_321	2004—2008	2	0	1	0	1	0	1	7	1	7	0	0	1	0
team_321	2005—2009	2	0	1	0	2	0	0	0	1	7	0	0	1	0
team_321	2006—2010	2	0	2	0	3	0	1	11	1	11	0	0	1	0
team_322	2003—2007	8	0	5	0	0	0	4	47.75	4	47.75	0	1	2	1
team_323	2003—2007	2	0	2	0	0	0	1	6	1	6	0	1	1	0
team_323	2004—2008	2	0	2	0	1	0	2	4.5	2	4.5	0	0	1	0
team_323	2005—2009	2	0	2	0	2	0	1	3	2	4.5	0	0	1	0
team_323	2006—2010	2	0	2	0	3	0	0	0	1	3	0	0	1	0
team_323	2007—2011	2	0	2	0	15	0	0	0	0	0	0	0	1	0
team_323	2008—2012	2	0	2	2	15	2	0	0	0	0	0	0	1	0
team_324	2003—2007	2	0	1	0	0	0	1	22	1	22	0	1	1	0
team_324	2004—2008	2	0	1	0	1	0	1	22	1	22	0	0	1	0
team_324	2005—2009	2	0	1	0	2	0	0	0	1	22	0	0	1	0
team_324	2006—2010	2	0	1	0	3	0	0	0	0	0	0	0	1	0
team_324	2007—2011	2	0	1	0	15	0	0	0	0	0	0	0	1	0
team_325	2003—2007	2	1	5	0	0	0	1	109	1	109	0.5	1	1	0
team_326	2003—2007	2	0	1	0	3	1	1	16	1	16	0	1	1	0
team_326	2004—2008	2	0	1	0	4	1	1	16	1	16	0	0	1	0
team_326	2005—2009	2	0	1	0	5	1	0	0	1	16	0	0	1	0
team_326	2006—2010	2	0	1	0	6	1	0	0	0	0	0	0	1	0
team_326	2007—2011	2	0	1	0	18	0	0	0	0	0	0	0	1	0
team_327	2003—2007	2	0	1	0	8	2	1	15	1	15	0	1	1	0
team_327	2004—2008	2	0	1	0	9	2	1	15	1	15	0	0	1	0
team_327	2005—2009	2	0	1	0	10	0	0	0	1	15	0	0	1	0
team_327	2006—2010	2	0	1	0	11	0	0	0	0	0	0	0	1	0
team_327	2007—2011	2	0	1	0	23	0	0	0	0	0	0	0	1	0
team_328	2003—2007	2	0	1	0	0	0	3	5.33333	3	5.33333	0	1	1	0
team_328	2004—2008	3	0	1	0	0.666667	0	4	23.75	4	23.75	0	0.333333	1	0
team_329	2002—2006	1	0	8	0	5	2	0	0	1	49	0	0.909091	1	0
team_330	2003—2007	6	3	1	3	4	2	1	10	1	10	0.166667	1	1	1
team_330	2004—2008	6	3	2	0	5	2	2	13	2	13	0.166667	0	1	1
team_330	2005—2009	6	3	2	0	6	1	1	16	2	13	0.166667	0	1	1
team_330	2006—2010	6	3	2	0	7	1	0	0	1	16	0.166667	0	1	1
team_330	2007—2011	6	2	2	0	19	0	0	0	0	0	0.166667	0	1	1
team_330	2008—2012	5	0	2	5	19.8	1	0	0	0	0	0	0.166667	1	1
team_331	2003—2007	3	0	2	0	2.33333	1	1	32	1	32	0	1	1	0
team_331	2004—2008	3	0	2	0	3.33333	1	1	32	1	32	0	0	1	0
team_331	2005—2009	3	0	2	0	4.33333	1	0	0	1	32	0	0	1	0
team_331	2006—2010	3	0	2	0	5.33333	0	0	0	0	0	0	0	1	0
team_331	2007—2011	3	0	2	0	17.3333	0	0	0	0	0	0	0	1	0
team_332	2003—2007	2	0	1	0	0	0	2	25.5	2	25.5	0	1	1	0
team_332	2004—2008	2	0	1	0	1	0	2	25.5	2	25.5	0	0	1	0
team_332	2005—2009	2	0	1	0	2	0	0	0	2	25.5	0	0	1	0
team_332	2006—2010	2	0	1	0	3	0	0	0	0	0	0	0	1	0
team_333	2003—2007	2	0	1	0	0	0	1	2	1	2	0	1	2	0
team_333	2004—2008	2	0	1	0	1	0	1	2	1	2	0	0	2	0
team_333	2005—2009	2	0	1	0	2	0	0	0	1	2	0	0	2	0
team_333	2006—2010	2	0	2	0	3	0	1	0	1	0	0	0	2	0
team_333	2007—2011	2	0	2	0	15	0	1	0	1	0	0	0	2	0
team_333	2008—2012	2	3	2	2	15	1	0	0	1	0	0.5	0	2	0
team_333	2009—2013	2	3	2	0	15	1	0	0	0	0	0.5	0	2	0
team_333	2010—2014	2	3	2	0	15	1	0	0	0	0	0.5	0	2	0
team_334	2002—2006	2	0	3	0	4	0	0	0	0	0	0	0	1	0
team_335	2003—2007	2	4	1	0	0	0	1	5	1	5	0.5	1	1	0
team_336	2003—2007	2	0	1	1	3.5	2	1	267	1	267	0	1	1	0
team_336	2004—2008	2	0	1	0	4.5	2	1	267	1	267	0	0	1	0
team_336	2005—2009	2	0	1	0	5.5	2	0	0	1	267	0	0	1	0
team_336	2006—2010	2	0	1	0	6.5	0	0	0	0	0	0	0	1	0
team_336	2007—2011	2	0	1	0	18.5	0	0	0	0	0	0	0	1	0
team_337	2003—2007	3	10	2	0	0	0	1	0	1	0	0.666667	1	1	0
team_337	2004—2008	3	10	3	0	1	0	2	1	2	1	0.666667	0	1	0
team_337	2005—2009	3	9	3	0	2	0	1	2	2	1	0.666667	0	1	0
team_337	2006—2010	3	6	3	0	3	0	0	0	1	2	0.666667	0	1	0
team_337	2007—2011	3	6	3	0	15	0	0	0	0	0	0.666667	0	1	0
team_337	2008—2012	1	3	1	1	15	2	0	0	0	0	1	0.666667	1	0
team_338	2003—2007	2	0	1	0	0	0	1	7	1	7	0	1	1	0
team_338	2004—2008	2	0	1	0	1	0	1	7	1	7	0	0	1	0
team_338	2005—2009	2	0	1	0	2	0	0	0	1	7	0	0	1	0
team_338	2006—2010	2	0	1	0	3	0	0	0	0	0	0	0	1	0
team_338	2007—2011	2	2	1	0	15	0	0	0	0	0	0.5	0	1	0
team_339	2003—2007	2	0	2	0	0	0	1	0	1	0	0	1	1	0
team_339	2004—2008	2	0	3	0	1	0	2	0.5	2	0.5	0	0	1	0
team_339	2005—2009	2	0	3	0	2	0	1	1	2	0.5	0	0	1	0
team_339	2006—2010	2	0	3	0	3	0	0	0	1	1	0	0	1	0
team_339	2007—2011	2	0	3	0	15	0	0	0	0	0	0	0	1	0
team_339	2008—2012	1	0	3	1	15	2	0	0	0	0	0	0.5	1	0
team_340	2003—2007	5	0	3	0	0	0	1	9	1	9	0	1	1	1
team_340	2004—2008	5	0	3	0	1	0	1	9	1	9	0	0	1	1
team_340	2005—2009	5	0	3	0	2	0	0	0	1	9	0	0	1	1
team_340	2006—2010	5	0	3	0	3	0	0	0	0	0	0	0	1	1
team_340	2007—2011	5	0	3	0	15	0	0	0	0	0	0	0	1	1
team_341	2003—2007	2	0	2	0	0	0	1	9	1	9	0	1	1	0
team_341	2004—2008	2	0	2	0	1	0	1	9	1	9	0	0	1	0
team_341	2005—2009	2	0	2	0	2	0	0	0	1	9	0	0	1	0
team_341	2006—2010	2	0	2	0	3	0	0	0	0	0	0	0	1	0
team_341	2007—2011	2	0	2	0	15	0	0	0	0	0	0	0	1	0
team_342	2003—2007	3	0	4	0	0	0	1	11	1	11	0	1	1	0
team_342	2004—2008	3	0	4	0	1	0	1	11	1	11	0	0	1	0
team_342	2005—2009	3	0	4	0	2	0	0	0	1	11	0	0	1	0
team_342	2006—2010	3	0	4	0	3	0	0	0	0	0	0	0	1	0
team_342	2007—2011	3	0	4	0	15	0	0	0	0	0	0	0	1	0
team_343	2003—2007	4	0	1	0	0	0	1	40	1	40	0	1	1	1
team_343	2004—2008	4	0	1	0	1	0	1	40	1	40	0	0	1	1
team_344	2004—2008	2	0	5	0	0.5	0	3	10.6667	3	10.6667	0	0.5	1	0
team_344	2005—2009	2	0	5	0	1.5	0	2	14.5	3	10.6667	0	0	1	0
team_344	2006—2010	2	0	5	0	2.5	0	0	0	2	14.5	0	0	1	0
team_344	2007—2011	2	0	5	0	14.5	0	0	0	0	0	0	0	1	0
team_344	2008—2012	2	0	3	1	14.5	2	0	0	0	0	0	0	1	0
team_345	2002—2006	3	0	2	0	2.66667	0	1	4	1	4	0	0.333333	2	0
team_345	2003—2007	2	0	1	0	3	2	1	4	1	4	0	0.333333	1	0
team_345	2004—2008	2	0	1	0	4	2	0	0	1	4	0	0	1	0
team_345	2005—2009	2	0	1	0	5	2	0	0	0	0	0	0	1	0
team_345	2006—2010	2	0	1	0	6	2	0	0	0	0	0	0	1	0
team_346	2003—2007	2	0	1	0	0	0	1	7	1	7	0	1	1	0
team_346	2004—2008	2	0	1	0	1	0	1	7	1	7	0	0	1	0
team_346	2005—2009	2	0	1	0	2	0	0	0	1	7	0	0	1	0
team_346	2006—2010	2	2	1	0	3	0	0	0	0	0	0.5	0	1	0
team_346	2007—2011	2	2	1	0	15	0	0	0	0	0	0.5	0	1	0
team_347	2003—2007	2	0	1	0	0	0	1	9	1	9	0	1	1	0
team_347	2004—2008	2	0	1	0	1	0	1	9	1	9	0	0	1	0
team_347	2005—2009	4	4	1	0	1	0	1	0	2	4.5	0.25	0.5	1	0
team_347	2006—2010	4	4	1	0	2	0	1	0	1	0	0.25	0	1	0
team_347	2007—2011	4	4	1	0	14	0	0	0	1	0	0.25	0	1	0
team_347	2008—2012	3	4	1	1	13.6667	1	0	0	0	0	0.333333	0.25	1	0
team_347	2009—2013	3	4	1	0	13.6667	1	0	0	0	0	0.333333	0	1	0
team_348	2003—2007	4	7	2	0	0	0	1	0	1	0	0.5	1	1	1
team_349	2002—2006	2	0	3	0	4	0	0	0	0	0	0	0	2	0
team_350	2003—2007	3	4	1	0	0	0	1	184	1	184	0.333333	1	2	0
team_351	2003—2007	2	1	1	0	0	0	1	4	1	4	0.5	1	1	0
team_351	2004—2008	2	1	1	0	1	0	1	4	1	4	0.5	0	1	0
team_351	2005—2009	2	1	1	0	2	0	0	0	1	4	0.5	0	1	0
team_351	2006—2010	2	1	1	0	3	0	0	0	0	0	0.5	0	1	0
team_351	2007—2011	2	0	1	0	15	0	0	0	0	0	0	0	1	0
team_352	2003—2007	3	5	1	0	0	0	1	48	1	48	0.666667	1	2	0
team_352	2004—2008	4	5	1	0	0.75	0	2	55.5	2	55.5	0.75	0.25	2	0
team_352	2005—2009	5	14	3	0	1.6	0	3	22.3333	4	28.75	0.8	0.2	2	0
team_352	2006—2010	5	14	3	0	2.6	0	2	7.5	4	20.5	0.6	0	2	0
team_353	2007—2011	3	9	2	0	12.3333	0	1	23	1	23	1	0.666667	1	0
team_353	2008—2012	4	8	1	1	11.75	1	4	8.75	4	8.75	1	0.25	1	0
team_353	2009—2013	4	6	1	1	11.75	1	3	4	4	8.75	1	0	1	0
team_353	2010—2014	4	3	1	0	11.75	1	0	0	3	4	0.75	0	1	0
team_353	2011—2015	4	1	1	1	11.75	1	0	0	0	0	0.25	0	1	0
team_353	2012—2016	4	2	1	4	11.75	2	0	0	0	0	0.25	0	1	0
team_354	2003—2007	5	0	2	0	0	0	2	6.5	2	6.5	0	1	1	0
team_354	2004—2008	5	0	2	0	1	0	2	6.5	2	6.5	0	0	1	0
team_354	2005—2009	5	0	2	0	2	0	0	0	2	6.5	0	0	1	0
team_354	2006—2010	5	0	2	0	3	0	0	0	0	0	0	0	1	0
team_354	2007—2011	5	0	2	0	15	0	1	3	1	3	0	0	1	0
team_354	2008—2012	3	0	2	4	15	2	1	3	1	3	0	0.4	1	0
team_354	2009—2013	3	0	2	0	15	2	0	0	1	3	0	0	1	0
team_354	2010—2014	3	0	2	0	15	2	0	0	0	0	0	0	1	0
team_354	2011—2015	3	0	2	4	15	2	0	0	0	0	0	0	1	0
team_355	2004—2008	2	0	4	0	0.5	0	2	3.5	2	3.5	0	0.5	1	0
team_355	2005—2009	2	0	4	0	1.5	0	1	4	2	3.5	0	0	1	0
team_355	2006—2010	2	0	4	0	2.5	0	0	0	1	4	0	0	1	0
team_355	2007—2011	2	0	4	0	14.5	0	0	0	0	0	0	0	1	0
team_355	2008—2012	2	0	3	1	14.5	2	0	0	0	0	0	0	1	0
team_356	2003—2007	2	0	2	0	0	0	1	6	1	6	0	1	1	0
team_356	2004—2008	2	0	2	0	1	0	1	6	1	6	0	0	1	0
team_356	2005—2009	2	0	2	0	2	0	0	0	1	6	0	0	1	0
team_356	2006—2010	2	0	2	0	3	0	0	0	0	0	0	0	1	0
team_356	2007—2011	2	0	2	0	15	0	0	0	0	0	0	0	1	0
team_357	2003—2007	2	0	1	0	0	0	1	8	1	8	0	1	1	0
team_357	2004—2008	2	0	1	0	1	0	1	8	1	8	0	0	1	0
team_357	2005—2009	2	0	1	0	2	0	0	0	1	8	0	0	1	0
team_357	2006—2010	2	0	1	0	3	0	0	0	0	0	0	0	1	0
team_357	2007—2011	3	0	1	0	13.6667	0	1	10	1	10	0	0.333333	1	0
team_358	2003—2007	3	0	1	0	0	0	1	5	1	5	0	1	1	0
team_358	2004—2008	3	0	1	0	1	0	1	5	1	5	0	0	1	0
team_358	2005—2009	3	0	1	0	2	0	0	0	1	5	0	0	1	0
team_358	2006—2010	3	0	1	0	3	0	0	0	0	0	0	0	1	0
team_358	2007—2011	3	0	1	0	15	0	0	0	0	0	0	0	1	0
team_359	2003—2007	2	0	1	0	0	0	1	10	1	10	0	1	1	0
team_359	2004—2008	2	0	1	0	1	0	1	10	1	10	0	0	1	0
team_359	2005—2009	2	0	1	0	2	0	0	0	1	10	0	0	1	0
team_359	2006—2010	2	0	1	0	3	0	0	0	0	0	0	0	1	0
team_359	2007—2011	2	0	1	0	15	0	0	0	0	0	0	0	1	0
team_360	2003—2007	3	2	1	0	0	0	2	59	2	59	0.666667	1	1	0
team_360	2004—2008	9	2	2	0	0.333333	0	13	21.5385	13	21.5385	0.333333	0.666667	1	0.777778
team_360	2005—2009	39	5	6	0	1.35897	1	27	13.9259	30	18.2667	0.358974	0.769231	3	0.384615
team_361	2002—2006	4	0	3	0	0.75	0	3	23.6667	3	23.6667	0	0.25	1	0
team_361	2003—2007	4	0	3	0	1.75	0	2	32.5	3	23.6667	0	0	1	0
team_361	2004—2008	4	0	3	0	2.75	0	0	0	2	32.5	0	0	1	0
team_361	2005—2009	4	0	3	0	3.75	0	0	0	0	0	0	0	1	0
team_361	2006—2010	2	0	3	0	4.5	1	0	0	0	0	0	0.5	1	0
team_361	2007—2011	2	0	2	0	14	3	1	20	1	20	0	0.666667	1	0
team_361	2008—2012	2	0	2	3	14	3	1	20	1	20	0	0	1	0
team_361	2009—2013	2	0	2	0	14	3	0	0	1	20	0	0	1	0
team_361	2010—2014	2	0	2	0	14	3	0	0	0	0	0	0	1	0
team_361	2011—2015	2	0	2	2	14	3	0	0	0	0	0	0	1	0
team_362	2003—2007	3	13	2	0	2	1	1	27	1	27	0.666667	1	1	0
team_362	2004—2008	3	13	2	0	3	1	1	27	1	27	0.666667	0	1	0
team_362	2005—2009	3	11	2	0	4	1	0	0	1	27	0.666667	0	1	0
team_362	2006—2010	3	11	2	0	5	1	0	0	0	0	0.333333	0	1	0
team_362	2007—2011	3	9	2	0	17	0	0	0	0	0	0.333333	0	1	0
team_363	2004—2008	4	0	1	0	0.25	0	2	6.5	2	6.5	0	0.75	2	1
team_363	2005—2009	4	0	1	0	1.25	0	1	5	2	6.5	0	0	2	0
team_363	2006—2010	4	0	1	0	2.25	0	1	1	2	3	0	0	2	0
team_363	2007—2011	4	0	1	0	14.25	0	1	1	1	1	0	0	2	0
team_363	2008—2012	4	0	1	1	14.25	1	0	0	1	1	0	0	2	0
team_363	2009—2013	2	0	1	0	14.5	1	0	0	0	0	0	0.5	2	0
team_363	2010—2014	2	0	1	0	14.5	1	0	0	0	0	0	0	2	0
team_364	2003—2007	2	2	1	0	4.5	2	1	7	1	7	0.5	1	1	0
team_364	2004—2008	2	2	1	0	5.5	0	1	7	1	7	0.5	0	1	0
team_364	2005—2009	2	2	1	0	6.5	0	0	0	1	7	0.5	0	1	0
team_364	2006—2010	2	2	1	0	7.5	0	0	0	0	0	0.5	0	1	0
team_364	2007—2011	2	2	1	0	19.5	0	0	0	0	0	0.5	0	1	0
team_365	2003—2007	2	0	2	0	3	1	1	58	1	58	0	1	1	0
team_366	2006—2010	2	0	6	0	1.5	0	3	12.6667	3	12.6667	0	0.5	1	0
team_366	2007—2011	2	0	6	0	13.5	0	2	14.5	3	12.6667	0	0	1	0
team_366	2008—2012	2	0	5	1	13.5	1	1	0	3	9.66667	0	0	1	0
team_366	2009—2013	2	0	5	0	13.5	1	1	0	1	0	0	0	1	0
team_366	2010—2014	2	0	3	0	13.5	3	0	0	1	0	0	0	1	0
team_366	2011—2015	1	0	2	4	15	6	0	0	0	0	0	0.5	1	0
team_367	2003—2007	2	0	1	0	0	0	1	2	1	2	0	1	1	0
team_367	2004—2008	2	0	1	0	1	0	1	2	1	2	0	0	1	0
team_367	2005—2009	2	0	1	0	2	0	0	0	1	2	0	0	1	0
team_367	2006—2010	2	0	1	0	3	0	0	0	0	0	0	0	1	0
team_367	2007—2011	2	0	1	0	15	0	0	0	0	0	0	0	1	0
team_368	2003—2007	4	0	2	0	0	0	1	19	1	19	0	1	2	1
team_368	2004—2008	4	0	2	0	1	0	1	19	1	19	0	0	2	1
team_368	2005—2009	4	0	2	0	2	0	0	0	1	19	0	0	2	0
team_368	2006—2010	4	0	2	0	3	0	0	0	0	0	0	0	2	0
team_368	2007—2011	4	0	2	0	15	0	0	0	0	0	0	0	2	0
team_369	2003—2007	7	5	1	0	0	0	1	10	1	10	0.857143	1	2	1
team_369	2004—2008	12	5	1	0	0.583333	0	2	10	2	10	0.5	0.416667	2	1
team_370	2003—2007	2	0	2	0	0	0	1	0	1	0	0	1	1	0
team_370	2004—2008	2	0	2	0	1	0	1	0	1	0	0	0	1	0
team_370	2005—2009	2	0	2	0	2	0	0	0	1	0	0	0	1	0
team_370	2006—2010	2	0	2	0	3	0	0	0	0	0	0	0	1	0
team_370	2007—2011	2	0	2	0	15	0	0	0	0	0	0	0	1	0
team_371	2006—2010	2	0	3	0	1.5	0	2	29.5	2	29.5	0	0.5	1	0
team_371	2007—2011	2	0	3	0	13.5	0	2	29.5	2	29.5	0	0	1	0
team_371	2008—2012	2	0	2	1	13.5	2	0	0	2	29.5	0	0	1	0
team_372	2003—2007	4	0	2	0	2.25	3	2	5	2	5	0	1	1	1
team_372	2004—2008	4	0	2	0	3.25	0	5	2.4	5	2.4	0	0	1	1
team_372	2005—2009	4	0	2	0	4.25	0	3	0.666667	5	2.4	0	0	1	0
team_372	2006—2010	4	0	4	0	5.25	0	1	0	4	0.5	0	0	1	0
team_372	2007—2011	4	0	4	0	17.25	0	1	0	1	0	0	0	1	0
team_372	2008—2012	6	0	4	8	14.8333	2	1	2	2	1	0	0.333333	1	0
team_372	2009—2013	3	0	3	0	14.6667	2	1	2	1	2	0	0.5	1	0
team_372	2010—2014	3	0	3	5	14.6667	2	0	0	1	2	0	0	1	0
team_372	2011—2015	3	0	1	6	14.6667	4	0	0	0	0	0	0	1	0
team_372	2012—2016	3	0	1	6	14.6667	4	0	0	0	0	0	0	1	0
team_373	2003—2007	3	0	3	0	0	0	1	6	1	6	0	1	1	0
team_373	2004—2008	3	0	3	0	1	0	1	6	1	6	0	0	1	0
team_373	2005—2009	3	0	3	0	2	0	0	0	1	6	0	0	1	0
team_373	2006—2010	3	0	3	0	3	0	0	0	0	0	0	0	1	0
team_373	2007—2011	3	0	3	0	15	0	0	0	0	0	0	0	1	0
team_374	2002—2006	2	2	1	0	4.5	2	0	0	0	0	0	0	1	0
team_374	2003—2007	2	3	1	1	5.5	2	0	0	0	0	0.5	0	1	0
team_375	2003—2007	4	0	1	0	0	0	1	23	1	23	0	1	1	1
team_375	2004—2008	4	0	1	0	1	0	1	23	1	23	0	0	1	1
team_375	2005—2009	4	0	1	0	2	0	0	0	1	23	0	0	1	0
team_375	2006—2010	4	0	1	0	3	0	0	0	0	0	0	0	1	0
team_375	2007—2011	4	0	1	0	15	0	0	0	0	0	0	0	1	0
team_376	2003—2007	2	0	3	0	6.5	0	1	211	1	211	0	1	1	0
team_376	2004—2008	2	0	3	0	7.5	0	1	211	1	211	0	0	1	0
team_376	2005—2009	2	0	3	0	8.5	0	0	0	1	211	0	0	1	0
team_376	2006—2010	2	0	3	0	9.5	0	0	0	0	0	0	0	1	0
team_376	2007—2011	2	0	3	0	21.5	0	0	0	0	0	0	0	1	0
team_377	2003—2007	3	0	1	0	0	0	2	40	2	40	0	1	1	0
team_377	2004—2008	3	0	1	0	1	0	2	40	2	40	0	0	1	0
team_378	2003—2007	4	0	2	0	0	0	5	61.4	5	61.4	0	1	1	0
team_378	2004—2008	4	0	3	0	1	0	7	57.4286	7	57.4286	0	0	1	0
team_378	2005—2009	10	0	7	0	1.1	0	4	59.75	9	60.6667	0	0.6	2	0
team_378	2006—2010	12	0	7	0	1.75	0	4	57.75	6	54.3333	0	0.166667	2	0
team_378	2007—2011	14	0	5	0	13.3571	3	10	27.5	12	34.9167	0	0.142857	2	0
team_378	2008—2012	15	0	7	13	12.8	5	17	19.3529	19	21.8947	0	0.1875	2	0
team_378	2009—2013	15	0	7	0	12.8	6	14	12.0714	22	16.2273	0	0	2	0
team_378	2010—2014	16	0	9	0	12.1875	7	11	8.45455	20	11.7	0	0.176471	2	0
team_378	2011—2015	16	1	9	32	12.1875	7	7	9.57143	12	7.91667	0.0625	0	2	0
team_378	2012—2016	20	1	7	57	11.3	8	5	3.8	12	8.08333	0.05	0.285714	2	0.3
team_378	2013—2017	20	1	8	73	11.45	10	10	2.6	11	2.54545	0.05	0.181818	2	0.3
team_378	2014—2018	19	2	8	79	11.2632	9	6	1.5	10	2.6	0.052632	0.05	2	0
team_378	2015—2019	17	2	8	90	11.4706	10	1	1	7	1.42857	0.058824	0.105263	2	0
team_378	2016—2020	16	2	8	84	11.5625	10	1	1	1	1	0.0625	0.058824	2	0
team_378	2017—2021	16	2	8	78	11.5625	7	0	0	1	1	0.0625	0	2	0
team_378	2018—2022	4	0	3	38	13.75	7	0	0	0	0	0	0.75	1	0
team_379	2003—2007	4	0	2	0	0	0	1	4	1	4	0	1	2	1
team_380	2003—2007	2	0	3	0	0	0	1	82	1	82	0	1	1	0
team_380	2004—2008	2	0	3	0	1	0	1	82	1	82	0	0	1	0
team_380	2005—2009	2	0	3	0	2	0	0	0	1	82	0	0	1	0
team_380	2006—2010	2	0	3	0	3	0	0	0	0	0	0	0	1	0
team_380	2007—2011	2	0	3	0	15	0	0	0	0	0	0	0	1	0
team_381	2003—2007	2	0	3	0	0	0	1	54	1	54	0	1	2	0
team_381	2004—2008	2	0	3	0	1	0	1	54	1	54	0	0	2	0
team_381	2005—2009	2	0	3	0	2	0	0	0	1	54	0	0	2	0
team_381	2006—2010	2	0	3	0	3	0	0	0	0	0	0	0	2	0
team_381	2007—2011	2	0	3	0	15	0	0	0	0	0	0	0	2	0
team_382	2003—2007	2	0	1	0	0	0	2	1	2	1	0	1	1	0
team_382	2004—2008	2	2	1	0	1	0	2	1	2	1	0.5	0	1	0
team_383	2003—2007	12	0	2	0	0	0	3	6.66667	3	6.66667	0	1	3	0.916667
team_383	2004—2008	21	0	8	0	0.619048	0	10	22.3	10	22.3	0	0.428571	5	0.857143
team_383	2005—2009	27	9	11	0	1.25926	0	12	25.1667	16	20.125	0.074074	0.222222	5	0.666667
team_384	2003—2007	4	0	1	0	2	1	1	8	1	8	0	1	1	1
team_384	2004—2008	11	2	1	0	3.09091	3	3	14.6667	3	14.6667	0.090909	0.636364	2	0.909091
team_384	2005—2009	11	2	1	0	4.09091	3	3	14.6667	4	13	0.090909	0	2	0
team_384	2006—2010	8	2	1	0	4.875	2	1	8	3	14.6667	0.125	0.272727	2	0
team_384	2007—2011	8	2	1	0	16.875	2	0	0	1	8	0.125	0	2	0
team_384	2008—2012	8	2	1	6	16.875	1	0	0	0	0	0.125	0	2	0
team_384	2009—2013	4	0	1	0	17	1	0	0	0	0	0	0.5	1	0
team_385	2003—2007	3	0	3	0	0	0	1	7	1	7	0	1	1	0
team_385	2004—2008	3	0	3	0	1	0	1	7	1	7	0	0	1	0
team_385	2005—2009	3	0	3	0	2	0	0	0	1	7	0	0	1	0
team_385	2006—2010	3	0	3	0	3	0	0	0	0	0	0	0	1	0
team_385	2007—2011	3	0	3	0	15	0	0	0	0	0	0	0	1	0
team_386	2002—2006	4	2	3	0	3.5	0	0	0	1	40	0	0	3	0
team_386	2003—2007	2	0	2	0	4	1	0	0	0	0	0	0.5	2	0
team_386	2004—2008	2	0	2	0	5	1	0	0	0	0	0	0	2	0
team_387	2004—2008	2	0	7	0	0.5	0	4	5.5	4	5.5	0	0.5	1	0
team_387	2005—2009	2	0	11	0	1.5	0	5	3	7	4.57143	0	0	1	0
team_388	2003—2007	3	0	1	0	0	0	1	16	1	16	0	1	1	0
team_388	2004—2008	3	0	1	0	1	0	1	16	1	16	0	0	1	0
team_388	2005—2009	3	0	1	0	2	0	1	32	2	24	0	0	1	0
team_388	2006—2010	3	0	1	0	3	0	1	32	1	32	0	0	1	0
team_388	2007—2011	3	0	1	0	15	0	1	9	2	20.5	0	0	1	0
team_388	2008—2012	1	0	1	1	15	1	1	9	1	9	0	0.666667	1	0
team_388	2011—2015	8	0	5	3	9.125	1	10	1.5	11	2.27273	0	0.875	2	0
team_388	2012—2016	8	0	5	3	9.125	1	12	1.91667	14	1.64286	0	0	2	0
team_388	2013—2017	8	1	5	2	9.125	1	5	2.4	13	2.07692	0.125	0	2	0
team_388	2014—2018	8	1	5	3	9.125	1	2	2	6	2	0.125	0	2	0
team_388	2015—2019	8	1	5	4	9.125	2	1	0	2	2	0.125	0	2	0
team_388	2016—2020	1	0	4	10	16	5	0	0	1	0	0	0.875	1	0
team_389	2003—2007	2	0	4	0	0	0	1	0	1	0	0	1	1	0
team_389	2004—2008	2	0	4	0	1	0	1	0	1	0	0	0	1	0
team_389	2005—2009	2	0	4	0	2	0	0	0	1	0	0	0	1	0
team_389	2006—2010	2	0	4	0	3	0	0	0	0	0	0	0	1	0
team_389	2007—2011	2	0	4	0	15	0	0	0	0	0	0	0	1	0
team_390	2006—2010	3	0	1	0	1	0	1	8	1	8	0	0.666667	1	0
team_390	2007—2011	4	0	3	0	12	0	3	8.66667	3	8.66667	0	0.25	1	0
team_390	2008—2012	4	0	3	1	12	1	2	9	3	8.66667	0	0	1	0
team_391	2003—2007	2	2	2	0	0	0	2	17.5	2	17.5	0.5	1	1	0
team_391	2004—2008	2	2	2	0	1	0	2	17.5	2	17.5	0.5	0	1	0
team_391	2005—2009	2	2	2	0	2	0	0	0	2	17.5	0.5	0	1	0
team_392	2003—2007	2	0	2	0	0	0	1	18	1	18	0	1	1	0
team_392	2004—2008	2	0	2	0	1	0	1	18	1	18	0	0	1	0
team_392	2005—2009	2	0	2	0	2	0	0	0	1	18	0	0	1	0
team_392	2006—2010	2	0	2	0	3	0	0	0	0	0	0	0	1	0
team_392	2007—2011	2	0	2	0	15	0	0	0	0	0	0	0	1	0
team_393	2003—2007	2	0	1	0	0	0	1	15	1	15	0	1	1	0
team_393	2004—2008	2	0	1	0	1	0	1	15	1	15	0	0	1	0
team_393	2005—2009	2	0	1	0	2	0	0	0	1	15	0	0	1	0
team_393	2006—2010	2	0	1	0	3	0	0	0	0	0	0	0	1	0
team_393	2007—2011	2	0	1	0	15	0	0	0	0	0	0	0	1	0
team_394	2003—2007	6	0	1	0	1.83333	0	2	4.5	2	4.5	0	1	1	1
team_394	2004—2008	10	0	3	0	2.9	0	6	3.5	7	3.57143	0	0.4	2	0.6
team_394	2005—2009	20	0	7	0	2.35	5	11	6.54545	14	5.78571	0	0.571429	2	0.25
team_394	2006—2010	36	0	10	0	3.61111	12	19	9.05263	24	8.79167	0	0.444444	3	0.333333
team_394	2007—2011	33	1	9	0	15.5455	13	8	4.125	20	8.85	0.030303	0.083333	3	0.363636
team_394	2008—2012	1	0	1	2	26	1	0	0	0	0	0	0.969697	1	0
team_395	2002—2006	2	0	1	0	2	0	0	0	1	0	0	0	1	0
team_395	2003—2007	2	0	1	0	3	0	0	0	0	0	0	0	1	0
team_395	2004—2008	2	0	1	0	4	0	0	0	0	0	0	0	1	0
team_396	2004—2008	3	0	5	0	0.333333	0	3	1.33333	3	1.33333	0	0.666667	1	0
team_396	2005—2009	4	0	7	0	1	0	3	21.3333	5	13.4	0	0.25	2	0
team_396	2006—2010	4	0	8	0	2	0	4	21.5	5	17.4	0	0	2	0
team_396	2007—2011	10	0	8	0	0	0	8	4	10	9.5	0	0.6	3	0
team_396	2008—2012	11	0	7	2	0	3	8	1.875	11	3.72727	0	0.090909	3	0
team_396	2009—2013	10	0	7	0	0	5	5	1.8	10	1.5	0	0.090909	3	0
team_397	2003—2007	4	0	2	0	0	0	2	17	2	17	0	1	1	1
team_398	2003—2007	3	0	1	0	0	0	1	25	1	25	0	1	1	0
team_398	2004—2008	3	3	1	0	1	0	1	25	1	25	0.333333	0	1	0
team_398	2005—2009	3	3	1	0	2	0	0	0	1	25	0.333333	0	1	0
team_398	2006—2010	3	3	1	0	3	0	0	0	0	0	0.333333	0	1	0
team_398	2007—2011	3	3	1	0	15	0	0	0	0	0	0.333333	0	1	0
team_399	2004—2008	2	0	4	0	0.5	0	2	0	2	0	0	0.5	2	0
team_399	2005—2009	2	0	5	0	1.5	0	2	1	3	0.666667	0	0	2	0
team_400	2003—2007	2	0	1	0	0	0	1	0	1	0	0	1	1	0
team_400	2004—2008	2	0	1	0	1	0	1	0	1	0	0	0	1	0
team_400	2005—2009	2	0	1	0	2	0	0	0	1	0	0	0	1	0
team_400	2006—2010	2	0	1	0	3	0	0	0	0	0	0	0	1	0
team_400	2007—2011	2	0	1	0	15	0	0	0	0	0	0	0	1	0
team_401	2003—2007	2	0	1	0	0	0	1	21	1	21	0	1	1	0
team_401	2004—2008	2	0	1	0	1	0	1	21	1	21	0	0	1	0
team_401	2005—2009	2	0	1	0	2	0	0	0	1	21	0	0	1	0
team_401	2006—2010	2	0	1	0	3	0	0	0	0	0	0	0	1	0
team_401	2007—2011	2	0	1	0	15	0	0	0	0	0	0	0	1	0
team_402	2003—2007	4	0	1	0	0	0	2	15.5	2	15.5	0	1	1	1
team_402	2004—2008	4	0	1	0	1	0	2	15.5	2	15.5	0	0	1	1
team_402	2005—2009	4	0	1	0	2	0	0	0	2	15.5	0	0	1	0
team_402	2006—2010	4	0	1	0	3	0	0	0	0	0	0	0	1	0
team_402	2007—2011	4	0	1	0	15	0	0	0	0	0	0	0	1	0
team_403	2005—2009	2	0	2	0	1	0	1	0	2	11	0	0.5	1	0
team_403	2006—2010	2	0	2	0	2	0	1	0	1	0	0	0	1	0
team_404	2003—2007	2	0	1	0	0	0	1	69	1	69	0	1	1	0
team_404	2004—2008	2	0	1	0	1	0	1	69	1	69	0	0	1	0
team_404	2005—2009	2	0	1	0	2	0	0	0	1	69	0	0	1	0
team_404	2006—2010	2	0	1	0	3	0	0	0	0	0	0	0	1	0
team_404	2007—2011	2	0	1	0	15	0	0	0	0	0	0	0	1	0
team_405	2003—2007	2	0	1	0	0	0	1	4	1	4	0	1	1	0
team_405	2004—2008	2	0	1	0	1	0	1	4	1	4	0	0	1	0
team_405	2005—2009	3	3	1	0	1.33333	0	1	16	2	10	0.333333	0.333333	1	0
team_405	2006—2010	3	3	1	0	2.33333	0	1	16	1	16	0.333333	0	1	0
team_405	2007—2011	3	3	1	0	14.3333	0	0	0	1	16	0.333333	0	1	0
team_405	2008—2012	2	0	1	1	14	1	0	0	0	0	0	0.333333	1	0
team_405	2009—2013	2	0	1	0	14	1	0	0	0	0	0	0	1	0
team_406	2003—2007	3	0	4	0	0	0	1	6	1	6	0	1	1	0
team_406	2004—2008	3	0	4	0	1	0	1	6	1	6	0	0	1	0
team_406	2005—2009	3	0	4	0	2	0	0	0	1	6	0	0	1	0
team_406	2006—2010	3	0	4	0	3	0	0	0	0	0	0	0	1	0
team_406	2007—2011	3	0	4	0	15	0	0	0	0	0	0	0	1	0
team_407	2003—2007	2	0	3	0	0	0	1	3	1	3	0	1	1	0
team_407	2004—2008	2	0	3	0	1	0	1	3	1	3	0	0	1	0
team_407	2005—2009	2	0	3	0	2	0	0	0	1	3	0	0	1	0
team_407	2006—2010	2	0	3	0	3	0	0	0	0	0	0	0	1	0
team_407	2007—2011	2	0	3	0	15	0	0	0	0	0	0	0	1	0
team_408	2003—2007	3	0	1	0	0	0	1	1	1	1	0	1	1	0
team_408	2004—2008	3	0	1	0	1	0	1	1	1	1	0	0	1	0
team_408	2005—2009	3	0	1	0	2	0	0	0	1	1	0	0	1	0
team_408	2006—2010	3	0	1	0	3	0	0	0	0	0	0	0	1	0
team_408	2007—2011	3	0	1	0	15	0	0	0	0	0	0	0	1	0
team_409	2003—2007	4	0	1	0	0	0	1	20	1	20	0	1	1	1
team_410	2003—2007	3	7	1	0	0	0	1	9	1	9	0.333333	1	2	0
team_410	2004—2008	3	7	1	0	1	0	1	9	1	9	0.333333	0	2	0
team_410	2005—2009	3	7	1	0	2	0	0	0	1	9	0.333333	0	2	0
team_410	2006—2010	3	7	1	0	3	0	0	0	0	0	0.333333	0	2	0
team_410	2007—2011	6	8	2	0	13	0	3	13.3333	3	13.3333	0.333333	0.5	2	0
team_410	2008—2012	4	8	2	1	12	1	3	13.3333	3	13.3333	0.5	0.333333	2	0
team_410	2009—2013	4	9	2	0	12	1	0	0	3	13.3333	0.5	0	2	0
team_410	2010—2014	4	9	2	0	12	1	0	0	0	0	0.5	0	2	0
team_410	2011—2015	4	9	2	1	12	1	0	0	0	0	0.5	0	2	0
team_411	2002—2006	2	0	1	0	4.5	1	0	0	0	0	0	0	1	0
team_411	2003—2007	2	0	1	1	5.5	1	0	0	0	0	0	0	1	0
team_412	2003—2007	2	0	1	0	5	1	1	96	1	96	0	1	1	0
team_412	2004—2008	3	0	2	0	4	0	2	48	2	48	0	0.333333	1	0
team_412	2005—2009	9	12	2	0	1.66667	0	4	10.75	5	27.8	0.111111	0.666667	4	0
team_413	2003—2007	2	1	1	0	0	0	1	5	1	5	0.5	1	1	0
team_413	2004—2008	2	1	1	0	1	0	1	5	1	5	0.5	0	1	0
team_413	2005—2009	2	1	1	0	2	0	0	0	1	5	0.5	0	1	0
team_413	2006—2010	2	0	1	0	3	0	0	0	0	0	0	0	1	0
team_413	2007—2011	2	0	1	0	15	0	0	0	0	0	0	0	1	0
team_414	2003—2007	2	0	2	0	0	0	1	0	1	0	0	1	1	0
team_414	2004—2008	2	0	2	0	1	0	1	0	1	0	0	0	1	0
team_415	2003—2007	2	0	1	0	0	0	1	39	1	39	0	1	1	0
team_415	2004—2008	2	1	1	0	1	0	1	39	1	39	0.5	0	1	0
team_415	2005—2009	2	1	1	0	2	0	0	0	1	39	0.5	0	1	0
team_415	2006—2010	2	1	1	0	3	0	0	0	0	0	0.5	0	1	0
team_415	2007—2011	2	1	1	0	15	0	0	0	0	0	0.5	0	1	0
team_416	2003—2007	2	0	3	0	0	0	2	10	2	10	0	1	1	0
team_416	2004—2008	2	0	4	0	1	0	3	22	3	22	0	0	1	0
team_416	2005—2009	2	0	4	0	2	0	1	46	3	22	0	0	1	0
team_416	2006—2010	2	0	4	0	3	0	0	0	1	46	0	0	1	0
team_416	2007—2011	2	0	4	0	15	0	0	0	0	0	0	0	1	0
team_416	2008—2012	1	0	1	2	15	3	0	0	0	0	0	0.5	1	0
team_417	2002—2006	2	1	1	0	7.5	0	0	0	0	0	0	0	1	0
team_417	2003—2007	2	1	1	0	8.5	0	0	0	0	0	0.5	0	1	0
team_418	2003—2007	2	0	1	0	0	0	1	0	1	0	0	1	1	0
team_418	2004—2008	2	0	1	0	1	0	1	0	1	0	0	0	1	0
team_418	2005—2009	2	0	1	0	2	0	0	0	1	0	0	0	1	0
team_418	2006—2010	2	0	1	0	3	0	0	0	0	0	0	0	1	0
team_418	2007—2011	2	0	1	0	15	0	0	0	0	0	0	0	1	0
team_419	2003—2007	4	3	1	0	0	0	2	4.5	2	4.5	0.5	1	1	0
team_419	2004—2008	4	3	1	0	1	0	2	4.5	2	4.5	0.5	0	1	0
team_419	2005—2009	7	1	4	0	3.42857	5	1	6	5	5.6	0.142857	0.428571	1	0
team_420	2003—2007	2	0	2	0	0	0	2	10	2	10	0	1	1	0
team_420	2004—2008	2	0	2	0	1	0	2	10	2	10	0	0	1	0
team_420	2005—2009	2	0	2	0	2	0	0	0	2	10	0	0	1	0
team_420	2006—2010	2	0	2	0	3	0	0	0	0	0	0	0	1	0
team_420	2007—2011	2	0	2	0	15	0	0	0	0	0	0	0	1	0
team_421	2003—2007	2	0	2	0	0	0	1	19	1	19	0	1	1	0
team_421	2004—2008	2	0	2	0	1	0	1	19	1	19	0	0	1	0
team_421	2005—2009	2	0	2	0	2	0	0	0	1	19	0	0	1	0
team_421	2006—2010	2	0	2	0	3	0	1	3	1	3	0	0	1	0
team_421	2007—2011	2	0	2	0	15	0	1	3	1	3	0	0	1	0
team_421	2008—2012	2	0	2	2	15	2	1	3	2	3	0	0	1	0
team_421	2009—2013	2	0	2	0	15	2	1	3	1	3	0	0	1	0
team_421	2010—2014	2	0	2	0	15	2	0	0	1	3	0	0	1	0
team_421	2011—2015	2	0	2	4	15	2	0	0	0	0	0	0	1	0
team_421	2012—2016	2	0	2	4	15	2	0	0	0	0	0	0	1	0
team_422	2003—2007	2	0	2	0	0	0	1	114	1	114	0	1	1	0
team_422	2004—2008	2	0	2	0	1	0	1	114	1	114	0	0	1	0
team_422	2005—2009	2	0	2	0	2	0	0	0	1	114	0	0	1	0
team_422	2006—2010	2	0	2	0	3	0	0	0	0	0	0	0	1	0
team_422	2007—2011	2	0	2	0	15	0	0	0	0	0	0	0	1	0
team_423	2003—2007	2	0	1	0	6	1	2	5.5	2	5.5	0	1	1	0
team_423	2004—2008	2	0	1	0	7	1	3	16.6667	3	16.6667	0	0	1	0
team_423	2005—2009	2	0	1	0	8	1	1	39	3	16.6667	0	0	1	0
team_423	2006—2010	2	0	1	0	9	1	0	0	1	39	0	0	1	0
team_423	2007—2011	2	0	1	0	21	0	0	0	0	0	0	0	1	0
team_423	2008—2012	2	0	1	4	21	1	0	0	0	0	0	0	1	0
team_424	2003—2007	2	11	4	0	4.5	1	1	7	1	7	1	1	1	0
team_424	2004—2008	5	13	4	0	2.2	0	2	5	2	5	0.6	0.6	2	0.8
team_424	2005—2009	12	15	12	0	3.66667	9	9	4.33333	12	4.16667	0.666667	0.583333	2	0
team_424	2006—2010	11	15	9	0	4.81818	8	7	4.85714	10	4.1	0.545455	0.083333	2	0
team_424	2007—2011	11	10	8	0	16.8182	10	4	1	10	3.6	0.545455	0	2	0
team_424	2008—2012	10	10	8	13	17	10	5	0.8	6	1	0.6	0.090909	2	0
team_425	2003—2007	2	0	2	0	0	0	1	0	1	0	0	1	1	0
team_425	2004—2008	2	0	2	0	1	0	1	0	1	0	0	0	1	0
team_425	2005—2009	2	0	2	0	2	0	0	0	1	0	0	0	1	0
team_425	2006—2010	2	0	2	0	3	0	0	0	0	0	0	0	1	0
team_425	2007—2011	2	0	2	0	15	0	0	0	0	0	0	0	1	0
team_426	2002—2006	4	7	3	0	2.25	0	1	112	1	112	0.25	0.25	2	0
team_426	2003—2007	4	9	3	0	3.25	0	1	112	1	112	0.25	0	2	0
team_426	2004—2008	2	0	1	0	3.5	2	0	0	1	112	0	0.5	1	0
team_426	2005—2009	2	0	1	0	4.5	2	0	0	0	0	0	0	1	0
team_426	2006—2010	2	0	1	0	5.5	2	0	0	0	0	0	0	1	0
team_427	2002—2006	2	0	2	0	3	0	0	0	0	0	0	0	1	0
team_427	2003—2007	2	0	2	0	4	0	0	0	0	0	0	0	1	0
team_428	2003—2007	3	0	1	0	0	0	1	13	1	13	0	1	2	0
team_428	2004—2008	5	0	1	0	0.6	0	2	13.5	2	13.5	0	0.4	2	0
team_428	2005—2009	5	0	1	0	1.6	0	2	7	3	9	0	0	2	0
team_428	2006—2010	5	0	1	0	2.6	0	2	1	3	5.33333	0	0	2	0
team_428	2007—2011	5	0	1	0	14.6	0	1	2	2	1	0	0	2	0
team_429	2003—2007	2	4	4	0	0	0	1	24	1	24	1	1	1	0
team_429	2004—2008	2	4	5	0	1	0	2	14	2	14	1	0	1	0
team_429	2005—2009	4	4	5	0	2.25	2	2	3.5	3	10.3333	0.25	0.5	1	0
team_429	2006—2010	7	5	6	0	3.14286	4	4	9	6	7	0.285714	0.428571	2	0
team_429	2007—2011	5	0	5	0	15	2	2	2	3	2.33333	0	0.285714	1	0
team_429	2008—2012	7	7	3	3	13.5714	5	2	3.5	3	2.33333	0.285714	0.285714	1	0
team_429	2009—2013	7	5	4	0	13.5714	6	2	7.5	3	6.33333	0.285714	0	1	0
team_429	2010—2014	7	5	5	0	13.5714	5	2	7.5	3	6	0.285714	0	1	0
team_429	2011—2015	6	5	5	9	13.5	5	1	3	2	7.5	0.333333	0.142857	1	0
team_429	2012—2016	3	5	4	4	11.6667	5	0	0	1	3	0.666667	0.5	1	0
team_429	2013—2017	1	5	3	1	10	1	0	0	0	0	1	0.666667	1	0
team_430	2003—2007	3	0	3	0	0	0	1	11	1	11	0	1	1	0
team_430	2004—2008	5	1	3	0	0.6	0	2	8	2	8	0.2	0.4	1	0
team_430	2005—2009	5	3	3	0	1.6	0	1	5	2	8	0.2	0	1	0
team_430	2006—2010	5	3	3	0	2.6	0	0	0	1	5	0.2	0	1	0
team_430	2007—2011	5	3	3	0	14.6	0	0	0	0	0	0.2	0	1	0
team_430	2008—2012	3	3	1	1	14.3333	3	0	0	0	0	0.333333	0.4	1	0
team_431	2003—2007	4	0	1	0	0	0	1	4	1	4	0	1	2	1
team_431	2004—2008	4	0	1	0	1	0	1	4	1	4	0	0	2	1
team_431	2005—2009	4	0	1	0	2	0	0	0	1	4	0	0	2	0
team_431	2006—2010	4	0	1	0	3	0	0	0	0	0	0	0	2	0
team_431	2007—2011	4	0	1	0	15	0	0	0	0	0	0	0	2	0
team_432	2003—2007	3	0	2	0	0	0	1	6	1	6	0	1	1	0
team_432	2004—2008	3	0	2	0	1	0	1	6	1	6	0	0	1	0
team_432	2005—2009	3	0	2	0	2	0	0	0	1	6	0	0	1	0
team_432	2006—2010	3	0	2	0	3	0	0	0	0	0	0	0	1	0
team_432	2007—2011	3	0	2	0	15	0	0	0	0	0	0	0	1	0
team_433	2003—2007	5	0	1	0	0	0	1	18	1	18	0	1	1	1
team_433	2004—2008	6	0	4	0	0.833333	0	2	11.5	2	11.5	0	0.166667	2	0.833333
team_433	2005—2009	6	0	4	0	1.83333	0	1	5	2	11.5	0	0	2	0.833333
team_433	2006—2010	6	0	4	0	2.83333	0	0	0	1	5	0	0	2	0.833333
team_433	2007—2011	6	0	4	0	14.8333	0	0	0	0	0	0	0	2	0.833333
team_433	2008—2012	2	0	3	1	14.5	1	0	0	0	0	0	0.666667	1	0
team_434	2003—2007	2	0	2	0	0	0	1	95	1	95	0	1	1	0
team_434	2004—2008	2	0	2	0	1	0	1	95	1	95	0	0	1	0
team_434	2005—2009	2	0	2	0	2	0	0	0	1	95	0	0	1	0
team_434	2006—2010	2	0	2	0	3	0	0	0	0	0	0	0	1	0
team_434	2007—2011	2	0	2	0	15	0	0	0	0	0	0	0	1	0
team_435	2007—2011	6	0	3	0	14	0	1	0	1	0	0	0.833333	1	1
team_435	2008—2012	6	0	1	1	14	2	1	0	1	0	0	0	1	1
team_435	2009—2013	6	0	1	0	14	2	0	0	1	0	0	0	1	1
team_435	2010—2014	6	0	1	0	14	2	0	0	0	0	0	0	1	1
team_435	2011—2015	6	0	1	1	14	2	0	0	0	0	0	0	1	1
team_436	2003—2007	2	2	1	0	0	0	1	11	1	11	0.5	1	2	0
team_436	2004—2008	2	2	1	0	1	0	1	11	1	11	0.5	0	2	0
team_436	2005—2009	2	2	1	0	2	0	0	0	1	11	0.5	0	2	0
team_436	2006—2010	2	0	1	0	3	0	0	0	0	0	0	0	2	0
team_436	2007—2011	2	0	1	0	15	0	0	0	0	0	0	0	2	0
team_437	2003—2007	2	0	1	0	0	0	1	5	1	5	0	1	1	0
team_437	2004—2008	2	0	1	0	1	0	1	5	1	5	0	0	1	0
team_437	2005—2009	2	0	1	0	2	0	0	0	1	5	0	0	1	0
team_437	2006—2010	2	0	1	0	3	0	0	0	0	0	0	0	1	0
team_437	2007—2011	2	0	1	0	15	0	0	0	0	0	0	0	1	0
team_438	2003—2007	2	0	3	0	0	0	1	74	1	74	0	1	1	0
team_439	2003—2007	2	3	1	0	3.5	1	0	0	1	3	0.5	0.989583	1	0
team_439	2004—2008	2	0	1	0	4.5	1	0	0	0	0	0	0	1	0
team_440	2003—2007	2	0	2	0	6	6	1	21	1	21	0	0.979592	1	0
team_440	2004—2008	2	0	2	0	7	4	0	0	1	21	0	0	1	0
team_440	2005—2009	2	0	2	0	8	4	0	0	0	0	0	0	1	0
team_440	2006—2010	4	0	5	0	4.5	4	2	11	2	11	0	0.5	2	0
team_441	2003—2007	4	0	4	0	5.75	1	1	246	1	246	0	0.5	1	1
team_441	2004—2008	4	0	4	0	6.75	1	1	246	1	246	0	0	1	1
team_441	2005—2009	4	0	4	0	7.75	1	0	0	1	246	0	0	1	0
team_441	2006—2010	4	0	4	0	8.75	1	0	0	0	0	0	0	1	0
team_441	2007—2011	4	0	4	0	20.75	1	0	0	0	0	0	0	1	0
team_442	2003—2007	1	0	1	0	6	1	1	10	1	10	0	0.986486	1	0
team_443	2003—2007	66	8	39	188	4.12121	31	46	22.2391	65	21.1538	0.045455	0.483333	5	0.454545
team_443	2004—2008	2	0	6	0	5	3	0	0	1	0	0	0.969697	2	0
team_443	2005—2009	1	0	4	0	6	5	0	0	0	0	0	0.5	1	0
team_444	2003—2007	3	0	2	0	5.33333	2	0	0	0	0	0	0.863636	1	0
team_445	2003—2007	1	0	1	0	5	1	0	0	0	0	0	0.994792	1	0
team_446	2003—2007	4	0	1	0	2	1	1	9	1	9	0	0.979167	1	1
team_446	2004—2008	4	0	1	0	3	1	0	0	1	9	0	0	1	1
team_446	2005—2009	4	0	1	0	4	1	0	0	0	0	0	0	1	0
team_446	2006—2010	4	0	1	0	5	1	0	0	0	0	0	0	1	0
team_447	2003—2007	1	0	1	0	8	4	0	0	0	0	0	0.991379	1	0
team_448	2003—2007	49	10	18	56	5.08163	17	16	37.5625	21	33.619	0.102041	0.515152	5	0.816327
team_448	2004—2008	1	1	2	0	10	6	0	0	0	0	1	0.979592	1	0
team_449	2003—2007	2	0	1	1	4.5	1	0	0	0	0	0	0.979592	2	0
team_450	2003—2007	4	0	1	4	5	1	0	0	0	0	0	0.977778	1	1
team_451	2003—2007	2	0	1	0	6.5	3	0	0	0	0	0	0.8	2	0
team_451	2004—2008	2	0	1	0	7.5	3	0	0	0	0	0	0	2	0
team_452	2003—2007	3	0	1	0	8	2	0	0	0	0	0	0.4	1	0
team_452	2004—2008	3	0	1	0	9	2	0	0	0	0	0	0	1	0
team_452	2005—2009	2	0	1	0	10	2	1	1	1	1	0	0.333333	1	0
team_452	2006—2010	2	0	1	0	11	2	1	1	1	1	0	0	1	0
team_452	2007—2011	2	0	1	0	23	1	0	0	1	1	0	0	1	0
team_452	2008—2012	2	1	1	2	23	1	0	0	0	0	0.5	0	1	0
team_452	2009—2013	2	1	1	2	23	1	0	0	0	0	0.5	0	1	0
team_453	2003—2007	1	0	1	0	8	3	0	0	0	0	0	0.857143	1	0
team_454	2003—2007	25	7	6	0	5.08	5	7	6.42857	11	9.45455	0.12	0.916129	3	0.6
team_454	2004—2008	10	1	5	0	3.8	4	4	6.25	8	5.5	0.1	0.703704	1	0.9
team_454	2005—2009	17	4	7	0	3.23529	5	8	4.375	11	7.09091	0.117647	0.411765	1	0.823529
team_454	2006—2010	18	4	9	0	4	5	8	4	10	3.8	0.111111	0.055556	1	0.777778
team_454	2007—2011	17	3	8	0	15.5882	7	3	1	9	3.55556	0.117647	0.055556	1	0.823529
team_454	2008—2012	15	3	7	26	15	6	1	0	3	1	0.133333	0.117647	1	0.8
team_454	2009—2013	15	3	7	0	15.2	7	1	0	2	0	0.133333	0.125	1	0.733333
team_455	2003—2007	28	7	22	0	3.96429	18	16	40	30	31	0.142857	0.757576	3	0.75
team_455	2004—2008	1	0	2	0	5	2	0	0	0	0	0	0.964286	1	0
team_456	2006—2010	2	0	5	0	3.5	1	2	6.5	2	6.5	0	0.5	1	0
team_456	2007—2011	2	0	6	0	15.5	1	2	13	3	10.6667	0	0	1	0
team_456	2008—2012	2	0	4	6	15.5	5	4	20	5	17.4	0	0	1	0
team_456	2009—2013	2	0	4	5	15.5	5	3	20.3333	4	20	0	0	1	0
team_456	2010—2014	2	0	2	0	15.5	5	0	0	3	20.3333	0	0	1	0
team_456	2011—2015	2	0	1	5	15.5	5	0	0	0	0	0	0	1	0
team_456	2012—2016	2	0	1	6	15.5	6	0	0	0	0	0	0	1	0
team_457	2003—2007	5	3	2	0	8.4	3	0	0	1	4	0.2	0.972222	2	1
team_457	2004—2008	5	3	2	0	9.4	3	0	0	0	0	0.2	0	2	1
team_457	2005—2009	5	5	2	0	10.4	3	0	0	0	0	0.2	0	2	1
team_458	2003—2007	18	6	8	0	3.05556	4	10	9.1	14	12.0714	0.166667	0.55	4	0.722222
team_458	2004—2008	17	6	11	0	3.17647	5	12	13	17	9.82353	0.176471	0.333333	3	0.588235
team_459	2003—2007	1	0	1	0	5	1	2	0	2	0	0	0.988235	1	0
team_460	2003—2007	3	0	2	0	4.66667	8	0	0	0	0	0	0.875	1	0
team_460	2004—2008	3	0	2	0	5.66667	8	0	0	0	0	0	0	1	0
team_461	2003—2007	160	34	35	0	4.54375	19	91	16.5494	126	21.1746	0.41875	0.661417	13	0.6875
team_461	2004—2008	5	0	1	0	10.6	2	0	0	0	0	0	0.96875	2	1
team_462	2003—2007	8	0	6	0	5.875	8	5	23.2	6	30.8333	0	0.918367	1	1
team_462	2004—2008	8	0	6	0	6.875	8	1	25	5	23.2	0	0	1	1
team_462	2005—2009	17	4	8	0	6.82353	10	4	56.25	5	50	0.176471	0.529412	1	0.294118
team_463	2003—2007	119	18	28	0	4.84034	27	86	15.186	123	18.4472	0.277311	0.629956	7	0.714286
team_463	2004—2008	145	23	27	0	6.01379	35	81	17.3704	125	18.112	0.213793	0.473988	7	0.765517
team_463	2005—2009	108	25	24	0	5.64815	31	47	15.617	84	15.869	0.231481	0.447853	4	0.537037
team_463	2006—2010	116	21	21	0	6.12069	29	37	17.4595	65	16.7538	0.206897	0.411348	4	0.663793
team_463	2007—2011	88	13	22	0	17.7045	29	24	13.6667	39	12.8205	0.204545	0.466165	4	0.579545
team_463	2008—2012	1	0	3	6	24	6	0	0	1	13	0	0.988636	1	0
team_464	2003—2007	70	4	17	0	4.84286	6	36	16.7778	50	18.48	0.042857	0.480392	6	0.542857
team_464	2004—2008	107	12	33	0	5.47664	28	61	15.6393	113	18.5841	0.065421	0.638462	4	0.588785
team_464	2005—2009	2	0	4	0	8.5	5	1	8	1	8	0	0.981308	1	0
team_464	2006—2010	2	0	4	5	9.5	5	1	8	1	8	0	0	1	0
team_464	2007—2011	2	0	6	0	21.5	5	1	4	2	6	0	0	1	0
team_464	2008—2012	2	0	6	4	21.5	4	1	4	1	4	0	0	1	0
team_464	2009—2013	2	0	6	0	21.5	4	0	0	1	4	0	0	1	0
team_464	2010—2014	2	0	7	0	21.5	4	1	0	1	0	0	0	1	0
team_464	2011—2015	2	0	7	4	21.5	4	1	0	1	0	0	0	1	0
team_464	2012—2016	2	0	5	4	21.5	6	0	0	1	0	0	0	1	0
team_464	2013—2017	2	0	6	4	21.5	6	1	12	1	12	0	0	1	0
team_464	2014—2018	2	0	6	4	21.5	6	1	12	1	12	0	0	1	0
team_464	2015—2019	2	0	3	4	21.5	7	0	0	1	12	0	0	1	0
team_464	2016—2020	2	0	3	4	21.5	7	0	0	0	0	0	0	1	0
team_464	2017—2021	2	0	3	2	21.5	5	0	0	0	0	0	0	1	0
team_465	2003—2007	31	4	6	0	7.25806	14	4	27.25	9	23	0.064516	0.639344	4	0.806452
team_466	2003—2007	13	8	7	0	2.07692	1	5	13.4	7	18.1429	0.307692	0.969325	3	0.692308
team_466	2004—2008	15	8	8	0	3	2	4	8.5	7	11.7143	0.333333	0.133333	3	0.6
team_466	2005—2009	12	8	7	0	3.66667	4	2	7.5	4	8.5	0.416667	0.2	1	0.583333
team_466	2006—2010	25	13	7	0	4.24	10	5	2.8	9	7.66667	0.56	0.52	2	0.48
team_466	2007—2011	21	9	6	0	15.9048	6	8	5.25	8	5.25	0.285714	0.606061	1	0.571429
team_466	2008—2012	4	6	1	4	14	3	0	0	1	1	1	0.809524	1	0
team_466	2009—2013	4	5	1	0	14	3	1	4	1	4	1	0	1	0
team_466	2010—2014	6	6	2	0	12	3	2	3	2	3	0.666667	0.333333	1	0
team_466	2011—2015	4	5	2	6	12	3	3	2.33333	4	2.75	0.5	0.333333	1	0
team_466	2012—2016	4	5	2	4	12	3	2	2.5	3	2.33333	0.5	0	1	0
team_466	2013—2017	4	1	2	2	12	1	0	0	2	2.5	0.25	0	1	0
team_466	2014—2018	4	0	2	4	12	1	0	0	0	0	0	0	1	0
team_466	2015—2019	3	0	2	7	13.3333	2	0	0	0	0	0	0.25	1	0
team_467	2002—2006	100	18	32	0	2.8	9	108	35.4537	135	33.2667	0.1	0.495146	5	0.73
team_467	2003—2007	124	27	48	0	3.53226	16	152	30.9605	218	41.1743	0.459677	0.634146	6	0.612903
team_467	2004—2008	62	26	23	0	3.14516	8	49	13.3673	72	17.6944	0.435484	0.899408	2	0.806452
team_467	2005—2009	83	26	23	0	3.63855	9	54	7.57407	76	9.69737	0.361446	0.294118	1	0.578313
team_467	2006—2010	55	18	17	0	4.58182	12	14	4.71429	28	8.67857	0.309091	0.745455	2	0.527273
team_468	2003—2007	1	1	1	0	5	1	1	0	1	0	1	0.666667	1	0
team_469	2003—2007	6	4	2	0	3.83333	1	0	0	2	152	0.333333	0.96875	2	0.833333
team_470	2003—2007	100	27	19	0	3.61	6	113	25.8142	128	26.4141	0.08	0.783333	9	0.68
team_470	2004—2008	131	26	26	0	3.83206	8	139	22.3165	196	23.1888	0.114504	0.5	10	0.748092
team_470	2005—2009	2	0	1	0	3	2	1	48	1	48	0	0.984733	1	0
team_470	2006—2010	2	0	1	0	4	2	0	0	1	48	0	0	1	0
team_470	2007—2011	2	0	1	0	16	2	0	0	0	0	0	0	1	0
team_470	2008—2012	2	0	1	1	16	2	0	0	0	0	0	0	1	0
team_471	2003—2007	3	0	1	0	4.66667	3	0	0	0	0	0	0.979021	1	0
team_471	2004—2008	1	0	1	0	7	3	1	2	1	2	0	0.666667	1	0
team_472	2003—2007	31	19	11	0	3.90323	4	11	16.0909	20	28.1	0.387097	0.69	4	0.967742
team_472	2004—2008	20	17	8	0	4.9	1	3	18	5	21	0.35	0.40625	4	1
[truncated: 11,007 more rows]
